# Supplementary material for: Potential pathways and genes expressed in Chrysanthemum in response to early fusarium oxysporum infection
Source: BMC Plant Biol. 2023 Jun 13;23:312. doi: 10.1186/s12870-023-04331-7 (PMC10262564; doi:10.1186/s12870-023-04331-7)
Supplement: Supplementary file 3 — Supplementary Material 3 [file 12870_2023_4331_MOESM3_ESM.xls]

## Sheet: Table S2
Table. S2 Targeting analysis of WRKY transcription factors
Table legend: "source_gene_id" represents "sequence number of genes in the transcriptome"; "source_gene_symbol" represents "the name of the transcription factor"; "source_gene_TF_family" represents "transcription factor family"; "motif_id" represents "motif numbering in the JASPAR database"; "motif_alt_id" represents "the name of the motif in the database corresponding to the maximum score value"…
source_gene_id	source_gene_symbol	source_gene_TF_family	motif_id	motif_alt_id	motif_class	motif_family	target_gene_id	target_gene_symbol	chr	start	end	strand	score	p-value	q-value	matched_sequence
evm.TU.scaffold_10665.44	WRKY51	WRKY	MA1094.2	WRKY8	GCM domain factors	WRKY	evm.TU.scaffold_1028.190	CNGC15C	Chr17	313465367	313465382	-	19.54	1.28e-07	0.0207	GAAAAAGTCAACACAA
evm.TU.scaffold_12333.48	WRKY4	WRKY	MA1094.2	WRKY8	GCM domain factors	WRKY	evm.TU.scaffold_1028.190	CNGC15C	Chr17	313465367	313465382	-	19.54	1.28e-07	0.0207	GAAAAAGTCAACACAA
evm.TU.scaffold_1240.85	WRKY4	WRKY	MA1094.2	WRKY8	GCM domain factors	WRKY	evm.TU.scaffold_1028.190	CNGC15C	Chr17	313465367	313465382	-	19.54	1.28e-07	0.0207	GAAAAAGTCAACACAA
evm.TU.scaffold_1315.59	WRKY41	WRKY	MA1094.2	WRKY8	GCM domain factors	WRKY	evm.TU.scaffold_1028.190	CNGC15C	Chr17	313465367	313465382	-	19.54	1.28e-07	0.0207	GAAAAAGTCAACACAA
evm.TU.scaffold_1317.151	WRKY41	WRKY	MA1094.2	WRKY8	GCM domain factors	WRKY	evm.TU.scaffold_1028.190	CNGC15C	Chr17	313465367	313465382	-	19.54	1.28e-07	0.0207	GAAAAAGTCAACACAA
evm.TU.scaffold_1554.314	WRKY41	WRKY	MA1094.2	WRKY8	GCM domain factors	WRKY	evm.TU.scaffold_1028.190	CNGC15C	Chr17	313465367	313465382	-	19.54	1.28e-07	0.0207	GAAAAAGTCAACACAA
evm.TU.scaffold_1817.237	WRKY72A	WRKY	MA1094.2	WRKY8	GCM domain factors	WRKY	evm.TU.scaffold_1028.190	CNGC15C	Chr17	313465367	313465382	-	19.54	1.28e-07	0.0207	GAAAAAGTCAACACAA
evm.TU.scaffold_285.552	WRKY51	WRKY	MA1094.2	WRKY8	GCM domain factors	WRKY	evm.TU.scaffold_1028.190	CNGC15C	Chr17	313465367	313465382	-	19.54	1.28e-07	0.0207	GAAAAAGTCAACACAA
evm.TU.scaffold_507.35	WRKY51	WRKY	MA1094.2	WRKY8	GCM domain factors	WRKY	evm.TU.scaffold_1028.190	CNGC15C	Chr17	313465367	313465382	-	19.54	1.28e-07	0.0207	GAAAAAGTCAACACAA
evm.TU.scaffold_61.185	WRKY72A	WRKY	MA1094.2	WRKY8	GCM domain factors	WRKY	evm.TU.scaffold_1028.190	CNGC15C	Chr17	313465367	313465382	-	19.54	1.28e-07	0.0207	GAAAAAGTCAACACAA
evm.TU.scaffold_611.105	WRKY4	WRKY	MA1094.2	WRKY8	GCM domain factors	WRKY	evm.TU.scaffold_1028.190	CNGC15C	Chr17	313465367	313465382	-	19.54	1.28e-07	0.0207	GAAAAAGTCAACACAA
evm.TU.scaffold_811.89	WRKY69	WRKY	MA1094.2	WRKY8	GCM domain factors	WRKY	evm.TU.scaffold_1028.190	CNGC15C	Chr17	313465367	313465382	-	19.54	1.28e-07	0.0207	GAAAAAGTCAACACAA
evm.TU.scaffold_1015.16	WRKY21	WRKY	MA1079.2	WRKY21	GCM domain factors	WRKY	evm.TU.scaffold_1028.190	CNGC15C	Chr17	313465364	313465383	-	19.3662	1.43e-07	0.0207	AGAAAAAGTCAACACAACTA
evm.TU.scaffold_10665.44	WRKY51	WRKY	MA1079.2	WRKY21	GCM domain factors	WRKY	evm.TU.scaffold_1028.190	CNGC15C	Chr17	313465364	313465383	-	19.3662	1.43e-07	0.0207	AGAAAAAGTCAACACAACTA
evm.TU.scaffold_12333.48	WRKY4	WRKY	MA1079.2	WRKY21	GCM domain factors	WRKY	evm.TU.scaffold_1028.190	CNGC15C	Chr17	313465364	313465383	-	19.3662	1.43e-07	0.0207	AGAAAAAGTCAACACAACTA
evm.TU.scaffold_1240.85	WRKY4	WRKY	MA1079.2	WRKY21	GCM domain factors	WRKY	evm.TU.scaffold_1028.190	CNGC15C	Chr17	313465364	313465383	-	19.3662	1.43e-07	0.0207	AGAAAAAGTCAACACAACTA
evm.TU.scaffold_1315.59	WRKY41	WRKY	MA1079.2	WRKY21	GCM domain factors	WRKY	evm.TU.scaffold_1028.190	CNGC15C	Chr17	313465364	313465383	-	19.3662	1.43e-07	0.0207	AGAAAAAGTCAACACAACTA
evm.TU.scaffold_1317.151	WRKY41	WRKY	MA1079.2	WRKY21	GCM domain factors	WRKY	evm.TU.scaffold_1028.190	CNGC15C	Chr17	313465364	313465383	-	19.3662	1.43e-07	0.0207	AGAAAAAGTCAACACAACTA
evm.TU.scaffold_1554.314	WRKY41	WRKY	MA1079.2	WRKY21	GCM domain factors	WRKY	evm.TU.scaffold_1028.190	CNGC15C	Chr17	313465364	313465383	-	19.3662	1.43e-07	0.0207	AGAAAAAGTCAACACAACTA
evm.TU.scaffold_1817.237	WRKY72A	WRKY	MA1079.2	WRKY21	GCM domain factors	WRKY	evm.TU.scaffold_1028.190	CNGC15C	Chr17	313465364	313465383	-	19.3662	1.43e-07	0.0207	AGAAAAAGTCAACACAACTA
evm.TU.scaffold_285.552	WRKY51	WRKY	MA1079.2	WRKY21	GCM domain factors	WRKY	evm.TU.scaffold_1028.190	CNGC15C	Chr17	313465364	313465383	-	19.3662	1.43e-07	0.0207	AGAAAAAGTCAACACAACTA
evm.TU.scaffold_507.35	WRKY51	WRKY	MA1079.2	WRKY21	GCM domain factors	WRKY	evm.TU.scaffold_1028.190	CNGC15C	Chr17	313465364	313465383	-	19.3662	1.43e-07	0.0207	AGAAAAAGTCAACACAACTA
evm.TU.scaffold_61.185	WRKY72A	WRKY	MA1079.2	WRKY21	GCM domain factors	WRKY	evm.TU.scaffold_1028.190	CNGC15C	Chr17	313465364	313465383	-	19.3662	1.43e-07	0.0207	AGAAAAAGTCAACACAACTA
evm.TU.scaffold_611.105	WRKY4	WRKY	MA1079.2	WRKY21	GCM domain factors	WRKY	evm.TU.scaffold_1028.190	CNGC15C	Chr17	313465364	313465383	-	19.3662	1.43e-07	0.0207	AGAAAAAGTCAACACAACTA
evm.TU.scaffold_62.16	WRKY21	WRKY	MA1079.2	WRKY21	GCM domain factors	WRKY	evm.TU.scaffold_1028.190	CNGC15C	Chr17	313465364	313465383	-	19.3662	1.43e-07	0.0207	AGAAAAAGTCAACACAACTA
evm.TU.scaffold_811.89	WRKY69	WRKY	MA1079.2	WRKY21	GCM domain factors	WRKY	evm.TU.scaffold_1028.190	CNGC15C	Chr17	313465364	313465383	-	19.3662	1.43e-07	0.0207	AGAAAAAGTCAACACAACTA
evm.TU.scaffold_10665.44	WRKY51	WRKY	MA1317.1	WRKY50	GCM domain factors	WRKY	evm.TU.scaffold_875.90	CPK9	Chr15	53174894	53174906	-	18.8333	1.64e-07	0.00974	TGTTGACTTTTTA
evm.TU.scaffold_12333.48	WRKY4	WRKY	MA1317.1	WRKY50	GCM domain factors	WRKY	evm.TU.scaffold_875.90	CPK9	Chr15	53174894	53174906	-	18.8333	1.64e-07	0.00974	TGTTGACTTTTTA
evm.TU.scaffold_1240.85	WRKY4	WRKY	MA1317.1	WRKY50	GCM domain factors	WRKY	evm.TU.scaffold_875.90	CPK9	Chr15	53174894	53174906	-	18.8333	1.64e-07	0.00974	TGTTGACTTTTTA
evm.TU.scaffold_1315.59	WRKY41	WRKY	MA1317.1	WRKY50	GCM domain factors	WRKY	evm.TU.scaffold_875.90	CPK9	Chr15	53174894	53174906	-	18.8333	1.64e-07	0.00974	TGTTGACTTTTTA
evm.TU.scaffold_1317.151	WRKY41	WRKY	MA1317.1	WRKY50	GCM domain factors	WRKY	evm.TU.scaffold_875.90	CPK9	Chr15	53174894	53174906	-	18.8333	1.64e-07	0.00974	TGTTGACTTTTTA
evm.TU.scaffold_1554.314	WRKY41	WRKY	MA1317.1	WRKY50	GCM domain factors	WRKY	evm.TU.scaffold_875.90	CPK9	Chr15	53174894	53174906	-	18.8333	1.64e-07	0.00974	TGTTGACTTTTTA
evm.TU.scaffold_1817.237	WRKY72A	WRKY	MA1317.1	WRKY50	GCM domain factors	WRKY	evm.TU.scaffold_875.90	CPK9	Chr15	53174894	53174906	-	18.8333	1.64e-07	0.00974	TGTTGACTTTTTA
evm.TU.scaffold_285.552	WRKY51	WRKY	MA1317.1	WRKY50	GCM domain factors	WRKY	evm.TU.scaffold_875.90	CPK9	Chr15	53174894	53174906	-	18.8333	1.64e-07	0.00974	TGTTGACTTTTTA
evm.TU.scaffold_507.35	WRKY51	WRKY	MA1317.1	WRKY50	GCM domain factors	WRKY	evm.TU.scaffold_875.90	CPK9	Chr15	53174894	53174906	-	18.8333	1.64e-07	0.00974	TGTTGACTTTTTA
evm.TU.scaffold_61.185	WRKY72A	WRKY	MA1317.1	WRKY50	GCM domain factors	WRKY	evm.TU.scaffold_875.90	CPK9	Chr15	53174894	53174906	-	18.8333	1.64e-07	0.00974	TGTTGACTTTTTA
evm.TU.scaffold_611.105	WRKY4	WRKY	MA1317.1	WRKY50	GCM domain factors	WRKY	evm.TU.scaffold_875.90	CPK9	Chr15	53174894	53174906	-	18.8333	1.64e-07	0.00974	TGTTGACTTTTTA
evm.TU.scaffold_811.89	WRKY69	WRKY	MA1317.1	WRKY50	GCM domain factors	WRKY	evm.TU.scaffold_875.90	CPK9	Chr15	53174894	53174906	-	18.8333	1.64e-07	0.00974	TGTTGACTTTTTA
evm.TU.scaffold_10665.44	WRKY51	WRKY	MA1317.1	WRKY50	GCM domain factors	WRKY	evm.TU.scaffold_2891.82	CPK9	Chr13	54217168	54217180	-	18.8333	1.64e-07	0.00974	TGTTGACTTTTTA
evm.TU.scaffold_12333.48	WRKY4	WRKY	MA1317.1	WRKY50	GCM domain factors	WRKY	evm.TU.scaffold_2891.82	CPK9	Chr13	54217168	54217180	-	18.8333	1.64e-07	0.00974	TGTTGACTTTTTA
evm.TU.scaffold_1240.85	WRKY4	WRKY	MA1317.1	WRKY50	GCM domain factors	WRKY	evm.TU.scaffold_2891.82	CPK9	Chr13	54217168	54217180	-	18.8333	1.64e-07	0.00974	TGTTGACTTTTTA
evm.TU.scaffold_1315.59	WRKY41	WRKY	MA1317.1	WRKY50	GCM domain factors	WRKY	evm.TU.scaffold_2891.82	CPK9	Chr13	54217168	54217180	-	18.8333	1.64e-07	0.00974	TGTTGACTTTTTA
evm.TU.scaffold_1317.151	WRKY41	WRKY	MA1317.1	WRKY50	GCM domain factors	WRKY	evm.TU.scaffold_2891.82	CPK9	Chr13	54217168	54217180	-	18.8333	1.64e-07	0.00974	TGTTGACTTTTTA
evm.TU.scaffold_1554.314	WRKY41	WRKY	MA1317.1	WRKY50	GCM domain factors	WRKY	evm.TU.scaffold_2891.82	CPK9	Chr13	54217168	54217180	-	18.8333	1.64e-07	0.00974	TGTTGACTTTTTA
evm.TU.scaffold_1817.237	WRKY72A	WRKY	MA1317.1	WRKY50	GCM domain factors	WRKY	evm.TU.scaffold_2891.82	CPK9	Chr13	54217168	54217180	-	18.8333	1.64e-07	0.00974	TGTTGACTTTTTA
evm.TU.scaffold_285.552	WRKY51	WRKY	MA1317.1	WRKY50	GCM domain factors	WRKY	evm.TU.scaffold_2891.82	CPK9	Chr13	54217168	54217180	-	18.8333	1.64e-07	0.00974	TGTTGACTTTTTA
evm.TU.scaffold_507.35	WRKY51	WRKY	MA1317.1	WRKY50	GCM domain factors	WRKY	evm.TU.scaffold_2891.82	CPK9	Chr13	54217168	54217180	-	18.8333	1.64e-07	0.00974	TGTTGACTTTTTA
evm.TU.scaffold_61.185	WRKY72A	WRKY	MA1317.1	WRKY50	GCM domain factors	WRKY	evm.TU.scaffold_2891.82	CPK9	Chr13	54217168	54217180	-	18.8333	1.64e-07	0.00974	TGTTGACTTTTTA
evm.TU.scaffold_611.105	WRKY4	WRKY	MA1317.1	WRKY50	GCM domain factors	WRKY	evm.TU.scaffold_2891.82	CPK9	Chr13	54217168	54217180	-	18.8333	1.64e-07	0.00974	TGTTGACTTTTTA
evm.TU.scaffold_811.89	WRKY69	WRKY	MA1317.1	WRKY50	GCM domain factors	WRKY	evm.TU.scaffold_2891.82	CPK9	Chr13	54217168	54217180	-	18.8333	1.64e-07	0.00974	TGTTGACTTTTTA
evm.TU.scaffold_10665.44	WRKY51	WRKY	MA1317.1	WRKY50	GCM domain factors	WRKY	evm.TU.scaffold_490.149	CPK9	Chr14	48850324	48850336	-	18.8333	1.64e-07	0.00974	TGTTGACTTTTTA
evm.TU.scaffold_12333.48	WRKY4	WRKY	MA1317.1	WRKY50	GCM domain factors	WRKY	evm.TU.scaffold_490.149	CPK9	Chr14	48850324	48850336	-	18.8333	1.64e-07	0.00974	TGTTGACTTTTTA
evm.TU.scaffold_1240.85	WRKY4	WRKY	MA1317.1	WRKY50	GCM domain factors	WRKY	evm.TU.scaffold_490.149	CPK9	Chr14	48850324	48850336	-	18.8333	1.64e-07	0.00974	TGTTGACTTTTTA
evm.TU.scaffold_1315.59	WRKY41	WRKY	MA1317.1	WRKY50	GCM domain factors	WRKY	evm.TU.scaffold_490.149	CPK9	Chr14	48850324	48850336	-	18.8333	1.64e-07	0.00974	TGTTGACTTTTTA
evm.TU.scaffold_1317.151	WRKY41	WRKY	MA1317.1	WRKY50	GCM domain factors	WRKY	evm.TU.scaffold_490.149	CPK9	Chr14	48850324	48850336	-	18.8333	1.64e-07	0.00974	TGTTGACTTTTTA
evm.TU.scaffold_1554.314	WRKY41	WRKY	MA1317.1	WRKY50	GCM domain factors	WRKY	evm.TU.scaffold_490.149	CPK9	Chr14	48850324	48850336	-	18.8333	1.64e-07	0.00974	TGTTGACTTTTTA
evm.TU.scaffold_1817.237	WRKY72A	WRKY	MA1317.1	WRKY50	GCM domain factors	WRKY	evm.TU.scaffold_490.149	CPK9	Chr14	48850324	48850336	-	18.8333	1.64e-07	0.00974	TGTTGACTTTTTA
evm.TU.scaffold_285.552	WRKY51	WRKY	MA1317.1	WRKY50	GCM domain factors	WRKY	evm.TU.scaffold_490.149	CPK9	Chr14	48850324	48850336	-	18.8333	1.64e-07	0.00974	TGTTGACTTTTTA
evm.TU.scaffold_507.35	WRKY51	WRKY	MA1317.1	WRKY50	GCM domain factors	WRKY	evm.TU.scaffold_490.149	CPK9	Chr14	48850324	48850336	-	18.8333	1.64e-07	0.00974	TGTTGACTTTTTA
evm.TU.scaffold_61.185	WRKY72A	WRKY	MA1317.1	WRKY50	GCM domain factors	WRKY	evm.TU.scaffold_490.149	CPK9	Chr14	48850324	48850336	-	18.8333	1.64e-07	0.00974	TGTTGACTTTTTA
evm.TU.scaffold_611.105	WRKY4	WRKY	MA1317.1	WRKY50	GCM domain factors	WRKY	evm.TU.scaffold_490.149	CPK9	Chr14	48850324	48850336	-	18.8333	1.64e-07	0.00974	TGTTGACTTTTTA
evm.TU.scaffold_811.89	WRKY69	WRKY	MA1317.1	WRKY50	GCM domain factors	WRKY	evm.TU.scaffold_490.149	CPK9	Chr14	48850324	48850336	-	18.8333	1.64e-07	0.00974	TGTTGACTTTTTA
evm.TU.scaffold_10665.44	WRKY51	WRKY	MA1087.2	WRKY45	GCM domain factors	WRKY	evm.TU.scaffold_1028.190	CNGC15C	Chr17	313465368	313465382	-	18.6111	1.9e-07	0.0157	GAAAAAGTCAACACA
evm.TU.scaffold_12333.48	WRKY4	WRKY	MA1087.2	WRKY45	GCM domain factors	WRKY	evm.TU.scaffold_1028.190	CNGC15C	Chr17	313465368	313465382	-	18.6111	1.9e-07	0.0157	GAAAAAGTCAACACA
evm.TU.scaffold_1240.85	WRKY4	WRKY	MA1087.2	WRKY45	GCM domain factors	WRKY	evm.TU.scaffold_1028.190	CNGC15C	Chr17	313465368	313465382	-	18.6111	1.9e-07	0.0157	GAAAAAGTCAACACA
evm.TU.scaffold_1315.59	WRKY41	WRKY	MA1087.2	WRKY45	GCM domain factors	WRKY	evm.TU.scaffold_1028.190	CNGC15C	Chr17	313465368	313465382	-	18.6111	1.9e-07	0.0157	GAAAAAGTCAACACA
evm.TU.scaffold_1317.151	WRKY41	WRKY	MA1087.2	WRKY45	GCM domain factors	WRKY	evm.TU.scaffold_1028.190	CNGC15C	Chr17	313465368	313465382	-	18.6111	1.9e-07	0.0157	GAAAAAGTCAACACA
evm.TU.scaffold_1554.314	WRKY41	WRKY	MA1087.2	WRKY45	GCM domain factors	WRKY	evm.TU.scaffold_1028.190	CNGC15C	Chr17	313465368	313465382	-	18.6111	1.9e-07	0.0157	GAAAAAGTCAACACA
evm.TU.scaffold_1817.237	WRKY72A	WRKY	MA1087.2	WRKY45	GCM domain factors	WRKY	evm.TU.scaffold_1028.190	CNGC15C	Chr17	313465368	313465382	-	18.6111	1.9e-07	0.0157	GAAAAAGTCAACACA
evm.TU.scaffold_285.552	WRKY51	WRKY	MA1087.2	WRKY45	GCM domain factors	WRKY	evm.TU.scaffold_1028.190	CNGC15C	Chr17	313465368	313465382	-	18.6111	1.9e-07	0.0157	GAAAAAGTCAACACA
evm.TU.scaffold_507.35	WRKY51	WRKY	MA1087.2	WRKY45	GCM domain factors	WRKY	evm.TU.scaffold_1028.190	CNGC15C	Chr17	313465368	313465382	-	18.6111	1.9e-07	0.0157	GAAAAAGTCAACACA
evm.TU.scaffold_61.185	WRKY72A	WRKY	MA1087.2	WRKY45	GCM domain factors	WRKY	evm.TU.scaffold_1028.190	CNGC15C	Chr17	313465368	313465382	-	18.6111	1.9e-07	0.0157	GAAAAAGTCAACACA
evm.TU.scaffold_611.105	WRKY4	WRKY	MA1087.2	WRKY45	GCM domain factors	WRKY	evm.TU.scaffold_1028.190	CNGC15C	Chr17	313465368	313465382	-	18.6111	1.9e-07	0.0157	GAAAAAGTCAACACA
evm.TU.scaffold_811.89	WRKY69	WRKY	MA1087.2	WRKY45	GCM domain factors	WRKY	evm.TU.scaffold_1028.190	CNGC15C	Chr17	313465368	313465382	-	18.6111	1.9e-07	0.0157	GAAAAAGTCAACACA
evm.TU.scaffold_10665.44	WRKY51	WRKY	MA1299.1	WRKY17	GCM domain factors	WRKY	evm.TU.scaffold_1028.190	CNGC15C	Chr17	313465368	313465381	-	18.8026	2.31e-07	0.0456	AAAAAGTCAACACA
evm.TU.scaffold_12333.48	WRKY4	WRKY	MA1299.1	WRKY17	GCM domain factors	WRKY	evm.TU.scaffold_1028.190	CNGC15C	Chr17	313465368	313465381	-	18.8026	2.31e-07	0.0456	AAAAAGTCAACACA
evm.TU.scaffold_1240.85	WRKY4	WRKY	MA1299.1	WRKY17	GCM domain factors	WRKY	evm.TU.scaffold_1028.190	CNGC15C	Chr17	313465368	313465381	-	18.8026	2.31e-07	0.0456	AAAAAGTCAACACA
evm.TU.scaffold_1315.59	WRKY41	WRKY	MA1299.1	WRKY17	GCM domain factors	WRKY	evm.TU.scaffold_1028.190	CNGC15C	Chr17	313465368	313465381	-	18.8026	2.31e-07	0.0456	AAAAAGTCAACACA
evm.TU.scaffold_1317.151	WRKY41	WRKY	MA1299.1	WRKY17	GCM domain factors	WRKY	evm.TU.scaffold_1028.190	CNGC15C	Chr17	313465368	313465381	-	18.8026	2.31e-07	0.0456	AAAAAGTCAACACA
evm.TU.scaffold_1554.314	WRKY41	WRKY	MA1299.1	WRKY17	GCM domain factors	WRKY	evm.TU.scaffold_1028.190	CNGC15C	Chr17	313465368	313465381	-	18.8026	2.31e-07	0.0456	AAAAAGTCAACACA
evm.TU.scaffold_1817.237	WRKY72A	WRKY	MA1299.1	WRKY17	GCM domain factors	WRKY	evm.TU.scaffold_1028.190	CNGC15C	Chr17	313465368	313465381	-	18.8026	2.31e-07	0.0456	AAAAAGTCAACACA
evm.TU.scaffold_285.552	WRKY51	WRKY	MA1299.1	WRKY17	GCM domain factors	WRKY	evm.TU.scaffold_1028.190	CNGC15C	Chr17	313465368	313465381	-	18.8026	2.31e-07	0.0456	AAAAAGTCAACACA
evm.TU.scaffold_507.35	WRKY51	WRKY	MA1299.1	WRKY17	GCM domain factors	WRKY	evm.TU.scaffold_1028.190	CNGC15C	Chr17	313465368	313465381	-	18.8026	2.31e-07	0.0456	AAAAAGTCAACACA
evm.TU.scaffold_61.185	WRKY72A	WRKY	MA1299.1	WRKY17	GCM domain factors	WRKY	evm.TU.scaffold_1028.190	CNGC15C	Chr17	313465368	313465381	-	18.8026	2.31e-07	0.0456	AAAAAGTCAACACA
evm.TU.scaffold_611.105	WRKY4	WRKY	MA1299.1	WRKY17	GCM domain factors	WRKY	evm.TU.scaffold_1028.190	CNGC15C	Chr17	313465368	313465381	-	18.8026	2.31e-07	0.0456	AAAAAGTCAACACA
evm.TU.scaffold_811.89	WRKY69	WRKY	MA1299.1	WRKY17	GCM domain factors	WRKY	evm.TU.scaffold_1028.190	CNGC15C	Chr17	313465368	313465381	-	18.8026	2.31e-07	0.0456	AAAAAGTCAACACA
evm.TU.scaffold_10665.44	WRKY51	WRKY	MA1304.1	WRKY59	GCM domain factors	WRKY	evm.TU.scaffold_169.24	CNGC15C	Chr18	322994183	322994194	-	16.8421	2.38e-07	0.0268	TAAAAGTCAAAG
evm.TU.scaffold_12333.48	WRKY4	WRKY	MA1304.1	WRKY59	GCM domain factors	WRKY	evm.TU.scaffold_169.24	CNGC15C	Chr18	322994183	322994194	-	16.8421	2.38e-07	0.0268	TAAAAGTCAAAG
evm.TU.scaffold_1240.85	WRKY4	WRKY	MA1304.1	WRKY59	GCM domain factors	WRKY	evm.TU.scaffold_169.24	CNGC15C	Chr18	322994183	322994194	-	16.8421	2.38e-07	0.0268	TAAAAGTCAAAG
evm.TU.scaffold_1315.59	WRKY41	WRKY	MA1304.1	WRKY59	GCM domain factors	WRKY	evm.TU.scaffold_169.24	CNGC15C	Chr18	322994183	322994194	-	16.8421	2.38e-07	0.0268	TAAAAGTCAAAG
evm.TU.scaffold_1317.151	WRKY41	WRKY	MA1304.1	WRKY59	GCM domain factors	WRKY	evm.TU.scaffold_169.24	CNGC15C	Chr18	322994183	322994194	-	16.8421	2.38e-07	0.0268	TAAAAGTCAAAG
evm.TU.scaffold_1554.314	WRKY41	WRKY	MA1304.1	WRKY59	GCM domain factors	WRKY	evm.TU.scaffold_169.24	CNGC15C	Chr18	322994183	322994194	-	16.8421	2.38e-07	0.0268	TAAAAGTCAAAG
evm.TU.scaffold_1817.237	WRKY72A	WRKY	MA1304.1	WRKY59	GCM domain factors	WRKY	evm.TU.scaffold_169.24	CNGC15C	Chr18	322994183	322994194	-	16.8421	2.38e-07	0.0268	TAAAAGTCAAAG
evm.TU.scaffold_285.552	WRKY51	WRKY	MA1304.1	WRKY59	GCM domain factors	WRKY	evm.TU.scaffold_169.24	CNGC15C	Chr18	322994183	322994194	-	16.8421	2.38e-07	0.0268	TAAAAGTCAAAG
evm.TU.scaffold_507.35	WRKY51	WRKY	MA1304.1	WRKY59	GCM domain factors	WRKY	evm.TU.scaffold_169.24	CNGC15C	Chr18	322994183	322994194	-	16.8421	2.38e-07	0.0268	TAAAAGTCAAAG
evm.TU.scaffold_61.185	WRKY72A	WRKY	MA1304.1	WRKY59	GCM domain factors	WRKY	evm.TU.scaffold_169.24	CNGC15C	Chr18	322994183	322994194	-	16.8421	2.38e-07	0.0268	TAAAAGTCAAAG
evm.TU.scaffold_611.105	WRKY4	WRKY	MA1304.1	WRKY59	GCM domain factors	WRKY	evm.TU.scaffold_169.24	CNGC15C	Chr18	322994183	322994194	-	16.8421	2.38e-07	0.0268	TAAAAGTCAAAG
evm.TU.scaffold_811.89	WRKY69	WRKY	MA1304.1	WRKY59	GCM domain factors	WRKY	evm.TU.scaffold_169.24	CNGC15C	Chr18	322994183	322994194	-	16.8421	2.38e-07	0.0268	TAAAAGTCAAAG
evm.TU.scaffold_10665.44	WRKY51	WRKY	MA1317.1	WRKY50	GCM domain factors	WRKY	evm.TU.scaffold_1028.190	CNGC15C	Chr17	313465370	313465382	+	18.6364	2.53e-07	0.0113	TGTTGACTTTTTC
evm.TU.scaffold_12333.48	WRKY4	WRKY	MA1317.1	WRKY50	GCM domain factors	WRKY	evm.TU.scaffold_1028.190	CNGC15C	Chr17	313465370	313465382	+	18.6364	2.53e-07	0.0113	TGTTGACTTTTTC
evm.TU.scaffold_1240.85	WRKY4	WRKY	MA1317.1	WRKY50	GCM domain factors	WRKY	evm.TU.scaffold_1028.190	CNGC15C	Chr17	313465370	313465382	+	18.6364	2.53e-07	0.0113	TGTTGACTTTTTC
evm.TU.scaffold_1315.59	WRKY41	WRKY	MA1317.1	WRKY50	GCM domain factors	WRKY	evm.TU.scaffold_1028.190	CNGC15C	Chr17	313465370	313465382	+	18.6364	2.53e-07	0.0113	TGTTGACTTTTTC
evm.TU.scaffold_1317.151	WRKY41	WRKY	MA1317.1	WRKY50	GCM domain factors	WRKY	evm.TU.scaffold_1028.190	CNGC15C	Chr17	313465370	313465382	+	18.6364	2.53e-07	0.0113	TGTTGACTTTTTC
evm.TU.scaffold_1554.314	WRKY41	WRKY	MA1317.1	WRKY50	GCM domain factors	WRKY	evm.TU.scaffold_1028.190	CNGC15C	Chr17	313465370	313465382	+	18.6364	2.53e-07	0.0113	TGTTGACTTTTTC
evm.TU.scaffold_1817.237	WRKY72A	WRKY	MA1317.1	WRKY50	GCM domain factors	WRKY	evm.TU.scaffold_1028.190	CNGC15C	Chr17	313465370	313465382	+	18.6364	2.53e-07	0.0113	TGTTGACTTTTTC
evm.TU.scaffold_285.552	WRKY51	WRKY	MA1317.1	WRKY50	GCM domain factors	WRKY	evm.TU.scaffold_1028.190	CNGC15C	Chr17	313465370	313465382	+	18.6364	2.53e-07	0.0113	TGTTGACTTTTTC
evm.TU.scaffold_507.35	WRKY51	WRKY	MA1317.1	WRKY50	GCM domain factors	WRKY	evm.TU.scaffold_1028.190	CNGC15C	Chr17	313465370	313465382	+	18.6364	2.53e-07	0.0113	TGTTGACTTTTTC
evm.TU.scaffold_61.185	WRKY72A	WRKY	MA1317.1	WRKY50	GCM domain factors	WRKY	evm.TU.scaffold_1028.190	CNGC15C	Chr17	313465370	313465382	+	18.6364	2.53e-07	0.0113	TGTTGACTTTTTC
evm.TU.scaffold_611.105	WRKY4	WRKY	MA1317.1	WRKY50	GCM domain factors	WRKY	evm.TU.scaffold_1028.190	CNGC15C	Chr17	313465370	313465382	+	18.6364	2.53e-07	0.0113	TGTTGACTTTTTC
evm.TU.scaffold_811.89	WRKY69	WRKY	MA1317.1	WRKY50	GCM domain factors	WRKY	evm.TU.scaffold_1028.190	CNGC15C	Chr17	313465370	313465382	+	18.6364	2.53e-07	0.0113	TGTTGACTTTTTC
evm.TU.scaffold_10665.44	WRKY51	WRKY	MA1081.2	WRKY25	GCM domain factors	WRKY	evm.TU.scaffold_1561.133	CML38	Chr27	99734552	99734567	-	16.7419	3.25e-07	0.0367	GTATTGGTCAACGATC
evm.TU.scaffold_12333.48	WRKY4	WRKY	MA1081.2	WRKY25	GCM domain factors	WRKY	evm.TU.scaffold_1561.133	CML38	Chr27	99734552	99734567	-	16.7419	3.25e-07	0.0367	GTATTGGTCAACGATC
evm.TU.scaffold_1240.85	WRKY4	WRKY	MA1081.2	WRKY25	GCM domain factors	WRKY	evm.TU.scaffold_1561.133	CML38	Chr27	99734552	99734567	-	16.7419	3.25e-07	0.0367	GTATTGGTCAACGATC
evm.TU.scaffold_1315.59	WRKY41	WRKY	MA1081.2	WRKY25	GCM domain factors	WRKY	evm.TU.scaffold_1561.133	CML38	Chr27	99734552	99734567	-	16.7419	3.25e-07	0.0367	GTATTGGTCAACGATC
evm.TU.scaffold_1317.151	WRKY41	WRKY	MA1081.2	WRKY25	GCM domain factors	WRKY	evm.TU.scaffold_1561.133	CML38	Chr27	99734552	99734567	-	16.7419	3.25e-07	0.0367	GTATTGGTCAACGATC
evm.TU.scaffold_1554.314	WRKY41	WRKY	MA1081.2	WRKY25	GCM domain factors	WRKY	evm.TU.scaffold_1561.133	CML38	Chr27	99734552	99734567	-	16.7419	3.25e-07	0.0367	GTATTGGTCAACGATC
evm.TU.scaffold_1817.237	WRKY72A	WRKY	MA1081.2	WRKY25	GCM domain factors	WRKY	evm.TU.scaffold_1561.133	CML38	Chr27	99734552	99734567	-	16.7419	3.25e-07	0.0367	GTATTGGTCAACGATC
evm.TU.scaffold_285.552	WRKY51	WRKY	MA1081.2	WRKY25	GCM domain factors	WRKY	evm.TU.scaffold_1561.133	CML38	Chr27	99734552	99734567	-	16.7419	3.25e-07	0.0367	GTATTGGTCAACGATC
evm.TU.scaffold_507.35	WRKY51	WRKY	MA1081.2	WRKY25	GCM domain factors	WRKY	evm.TU.scaffold_1561.133	CML38	Chr27	99734552	99734567	-	16.7419	3.25e-07	0.0367	GTATTGGTCAACGATC
evm.TU.scaffold_61.185	WRKY72A	WRKY	MA1081.2	WRKY25	GCM domain factors	WRKY	evm.TU.scaffold_1561.133	CML38	Chr27	99734552	99734567	-	16.7419	3.25e-07	0.0367	GTATTGGTCAACGATC
evm.TU.scaffold_611.105	WRKY4	WRKY	MA1081.2	WRKY25	GCM domain factors	WRKY	evm.TU.scaffold_1561.133	CML38	Chr27	99734552	99734567	-	16.7419	3.25e-07	0.0367	GTATTGGTCAACGATC
evm.TU.scaffold_811.89	WRKY69	WRKY	MA1081.2	WRKY25	GCM domain factors	WRKY	evm.TU.scaffold_1561.133	CML38	Chr27	99734552	99734567	-	16.7419	3.25e-07	0.0367	GTATTGGTCAACGATC
evm.TU.scaffold_10665.44	WRKY51	WRKY	MA1087.2	WRKY45	GCM domain factors	WRKY	evm.TU.scaffold_2891.82	CPK9	Chr13	54217168	54217182	+	18.0889	4.11e-07	0.0157	TAAAAAGTCAACATG
evm.TU.scaffold_12333.48	WRKY4	WRKY	MA1087.2	WRKY45	GCM domain factors	WRKY	evm.TU.scaffold_2891.82	CPK9	Chr13	54217168	54217182	+	18.0889	4.11e-07	0.0157	TAAAAAGTCAACATG
evm.TU.scaffold_1240.85	WRKY4	WRKY	MA1087.2	WRKY45	GCM domain factors	WRKY	evm.TU.scaffold_2891.82	CPK9	Chr13	54217168	54217182	+	18.0889	4.11e-07	0.0157	TAAAAAGTCAACATG
evm.TU.scaffold_1315.59	WRKY41	WRKY	MA1087.2	WRKY45	GCM domain factors	WRKY	evm.TU.scaffold_2891.82	CPK9	Chr13	54217168	54217182	+	18.0889	4.11e-07	0.0157	TAAAAAGTCAACATG
evm.TU.scaffold_1317.151	WRKY41	WRKY	MA1087.2	WRKY45	GCM domain factors	WRKY	evm.TU.scaffold_2891.82	CPK9	Chr13	54217168	54217182	+	18.0889	4.11e-07	0.0157	TAAAAAGTCAACATG
evm.TU.scaffold_1554.314	WRKY41	WRKY	MA1087.2	WRKY45	GCM domain factors	WRKY	evm.TU.scaffold_2891.82	CPK9	Chr13	54217168	54217182	+	18.0889	4.11e-07	0.0157	TAAAAAGTCAACATG
evm.TU.scaffold_1817.237	WRKY72A	WRKY	MA1087.2	WRKY45	GCM domain factors	WRKY	evm.TU.scaffold_2891.82	CPK9	Chr13	54217168	54217182	+	18.0889	4.11e-07	0.0157	TAAAAAGTCAACATG
evm.TU.scaffold_285.552	WRKY51	WRKY	MA1087.2	WRKY45	GCM domain factors	WRKY	evm.TU.scaffold_2891.82	CPK9	Chr13	54217168	54217182	+	18.0889	4.11e-07	0.0157	TAAAAAGTCAACATG
evm.TU.scaffold_507.35	WRKY51	WRKY	MA1087.2	WRKY45	GCM domain factors	WRKY	evm.TU.scaffold_2891.82	CPK9	Chr13	54217168	54217182	+	18.0889	4.11e-07	0.0157	TAAAAAGTCAACATG
evm.TU.scaffold_61.185	WRKY72A	WRKY	MA1087.2	WRKY45	GCM domain factors	WRKY	evm.TU.scaffold_2891.82	CPK9	Chr13	54217168	54217182	+	18.0889	4.11e-07	0.0157	TAAAAAGTCAACATG
evm.TU.scaffold_611.105	WRKY4	WRKY	MA1087.2	WRKY45	GCM domain factors	WRKY	evm.TU.scaffold_2891.82	CPK9	Chr13	54217168	54217182	+	18.0889	4.11e-07	0.0157	TAAAAAGTCAACATG
evm.TU.scaffold_811.89	WRKY69	WRKY	MA1087.2	WRKY45	GCM domain factors	WRKY	evm.TU.scaffold_2891.82	CPK9	Chr13	54217168	54217182	+	18.0889	4.11e-07	0.0157	TAAAAAGTCAACATG
evm.TU.scaffold_10665.44	WRKY51	WRKY	MA1087.2	WRKY45	GCM domain factors	WRKY	evm.TU.scaffold_875.90	CPK9	Chr15	53174894	53174908	+	18.0889	4.11e-07	0.0157	TAAAAAGTCAACATG
evm.TU.scaffold_12333.48	WRKY4	WRKY	MA1087.2	WRKY45	GCM domain factors	WRKY	evm.TU.scaffold_875.90	CPK9	Chr15	53174894	53174908	+	18.0889	4.11e-07	0.0157	TAAAAAGTCAACATG
evm.TU.scaffold_1240.85	WRKY4	WRKY	MA1087.2	WRKY45	GCM domain factors	WRKY	evm.TU.scaffold_875.90	CPK9	Chr15	53174894	53174908	+	18.0889	4.11e-07	0.0157	TAAAAAGTCAACATG
evm.TU.scaffold_1315.59	WRKY41	WRKY	MA1087.2	WRKY45	GCM domain factors	WRKY	evm.TU.scaffold_875.90	CPK9	Chr15	53174894	53174908	+	18.0889	4.11e-07	0.0157	TAAAAAGTCAACATG
evm.TU.scaffold_1317.151	WRKY41	WRKY	MA1087.2	WRKY45	GCM domain factors	WRKY	evm.TU.scaffold_875.90	CPK9	Chr15	53174894	53174908	+	18.0889	4.11e-07	0.0157	TAAAAAGTCAACATG
evm.TU.scaffold_1554.314	WRKY41	WRKY	MA1087.2	WRKY45	GCM domain factors	WRKY	evm.TU.scaffold_875.90	CPK9	Chr15	53174894	53174908	+	18.0889	4.11e-07	0.0157	TAAAAAGTCAACATG
evm.TU.scaffold_1817.237	WRKY72A	WRKY	MA1087.2	WRKY45	GCM domain factors	WRKY	evm.TU.scaffold_875.90	CPK9	Chr15	53174894	53174908	+	18.0889	4.11e-07	0.0157	TAAAAAGTCAACATG
evm.TU.scaffold_285.552	WRKY51	WRKY	MA1087.2	WRKY45	GCM domain factors	WRKY	evm.TU.scaffold_875.90	CPK9	Chr15	53174894	53174908	+	18.0889	4.11e-07	0.0157	TAAAAAGTCAACATG
evm.TU.scaffold_507.35	WRKY51	WRKY	MA1087.2	WRKY45	GCM domain factors	WRKY	evm.TU.scaffold_875.90	CPK9	Chr15	53174894	53174908	+	18.0889	4.11e-07	0.0157	TAAAAAGTCAACATG
evm.TU.scaffold_61.185	WRKY72A	WRKY	MA1087.2	WRKY45	GCM domain factors	WRKY	evm.TU.scaffold_875.90	CPK9	Chr15	53174894	53174908	+	18.0889	4.11e-07	0.0157	TAAAAAGTCAACATG
evm.TU.scaffold_611.105	WRKY4	WRKY	MA1087.2	WRKY45	GCM domain factors	WRKY	evm.TU.scaffold_875.90	CPK9	Chr15	53174894	53174908	+	18.0889	4.11e-07	0.0157	TAAAAAGTCAACATG
evm.TU.scaffold_811.89	WRKY69	WRKY	MA1087.2	WRKY45	GCM domain factors	WRKY	evm.TU.scaffold_875.90	CPK9	Chr15	53174894	53174908	+	18.0889	4.11e-07	0.0157	TAAAAAGTCAACATG
evm.TU.scaffold_10665.44	WRKY51	WRKY	MA1087.2	WRKY45	GCM domain factors	WRKY	evm.TU.scaffold_490.149	CPK9	Chr14	48850324	48850338	+	18.0889	4.11e-07	0.0157	TAAAAAGTCAACATG
evm.TU.scaffold_12333.48	WRKY4	WRKY	MA1087.2	WRKY45	GCM domain factors	WRKY	evm.TU.scaffold_490.149	CPK9	Chr14	48850324	48850338	+	18.0889	4.11e-07	0.0157	TAAAAAGTCAACATG
evm.TU.scaffold_1240.85	WRKY4	WRKY	MA1087.2	WRKY45	GCM domain factors	WRKY	evm.TU.scaffold_490.149	CPK9	Chr14	48850324	48850338	+	18.0889	4.11e-07	0.0157	TAAAAAGTCAACATG
evm.TU.scaffold_1315.59	WRKY41	WRKY	MA1087.2	WRKY45	GCM domain factors	WRKY	evm.TU.scaffold_490.149	CPK9	Chr14	48850324	48850338	+	18.0889	4.11e-07	0.0157	TAAAAAGTCAACATG
evm.TU.scaffold_1317.151	WRKY41	WRKY	MA1087.2	WRKY45	GCM domain factors	WRKY	evm.TU.scaffold_490.149	CPK9	Chr14	48850324	48850338	+	18.0889	4.11e-07	0.0157	TAAAAAGTCAACATG
evm.TU.scaffold_1554.314	WRKY41	WRKY	MA1087.2	WRKY45	GCM domain factors	WRKY	evm.TU.scaffold_490.149	CPK9	Chr14	48850324	48850338	+	18.0889	4.11e-07	0.0157	TAAAAAGTCAACATG
evm.TU.scaffold_1817.237	WRKY72A	WRKY	MA1087.2	WRKY45	GCM domain factors	WRKY	evm.TU.scaffold_490.149	CPK9	Chr14	48850324	48850338	+	18.0889	4.11e-07	0.0157	TAAAAAGTCAACATG
evm.TU.scaffold_285.552	WRKY51	WRKY	MA1087.2	WRKY45	GCM domain factors	WRKY	evm.TU.scaffold_490.149	CPK9	Chr14	48850324	48850338	+	18.0889	4.11e-07	0.0157	TAAAAAGTCAACATG
evm.TU.scaffold_507.35	WRKY51	WRKY	MA1087.2	WRKY45	GCM domain factors	WRKY	evm.TU.scaffold_490.149	CPK9	Chr14	48850324	48850338	+	18.0889	4.11e-07	0.0157	TAAAAAGTCAACATG
evm.TU.scaffold_61.185	WRKY72A	WRKY	MA1087.2	WRKY45	GCM domain factors	WRKY	evm.TU.scaffold_490.149	CPK9	Chr14	48850324	48850338	+	18.0889	4.11e-07	0.0157	TAAAAAGTCAACATG
evm.TU.scaffold_611.105	WRKY4	WRKY	MA1087.2	WRKY45	GCM domain factors	WRKY	evm.TU.scaffold_490.149	CPK9	Chr14	48850324	48850338	+	18.0889	4.11e-07	0.0157	TAAAAAGTCAACATG
evm.TU.scaffold_811.89	WRKY69	WRKY	MA1087.2	WRKY45	GCM domain factors	WRKY	evm.TU.scaffold_490.149	CPK9	Chr14	48850324	48850338	+	18.0889	4.11e-07	0.0157	TAAAAAGTCAACATG
evm.TU.scaffold_10665.44	WRKY51	WRKY	MA1307.2	WRKY31	GCM domain factors	WRKY	evm.TU.scaffold_1561.133	CML38	Chr27	99734549	99734566	-	16.7606	4.41e-07	0.0831	TATTGGTCAACGATCGTA
evm.TU.scaffold_12333.48	WRKY4	WRKY	MA1307.2	WRKY31	GCM domain factors	WRKY	evm.TU.scaffold_1561.133	CML38	Chr27	99734549	99734566	-	16.7606	4.41e-07	0.0831	TATTGGTCAACGATCGTA
evm.TU.scaffold_1240.85	WRKY4	WRKY	MA1307.2	WRKY31	GCM domain factors	WRKY	evm.TU.scaffold_1561.133	CML38	Chr27	99734549	99734566	-	16.7606	4.41e-07	0.0831	TATTGGTCAACGATCGTA
evm.TU.scaffold_1315.59	WRKY41	WRKY	MA1307.2	WRKY31	GCM domain factors	WRKY	evm.TU.scaffold_1561.133	CML38	Chr27	99734549	99734566	-	16.7606	4.41e-07	0.0831	TATTGGTCAACGATCGTA
evm.TU.scaffold_1317.151	WRKY41	WRKY	MA1307.2	WRKY31	GCM domain factors	WRKY	evm.TU.scaffold_1561.133	CML38	Chr27	99734549	99734566	-	16.7606	4.41e-07	0.0831	TATTGGTCAACGATCGTA
evm.TU.scaffold_1554.314	WRKY41	WRKY	MA1307.2	WRKY31	GCM domain factors	WRKY	evm.TU.scaffold_1561.133	CML38	Chr27	99734549	99734566	-	16.7606	4.41e-07	0.0831	TATTGGTCAACGATCGTA
evm.TU.scaffold_1817.237	WRKY72A	WRKY	MA1307.2	WRKY31	GCM domain factors	WRKY	evm.TU.scaffold_1561.133	CML38	Chr27	99734549	99734566	-	16.7606	4.41e-07	0.0831	TATTGGTCAACGATCGTA
evm.TU.scaffold_285.552	WRKY51	WRKY	MA1307.2	WRKY31	GCM domain factors	WRKY	evm.TU.scaffold_1561.133	CML38	Chr27	99734549	99734566	-	16.7606	4.41e-07	0.0831	TATTGGTCAACGATCGTA
evm.TU.scaffold_507.35	WRKY51	WRKY	MA1307.2	WRKY31	GCM domain factors	WRKY	evm.TU.scaffold_1561.133	CML38	Chr27	99734549	99734566	-	16.7606	4.41e-07	0.0831	TATTGGTCAACGATCGTA
evm.TU.scaffold_61.185	WRKY72A	WRKY	MA1307.2	WRKY31	GCM domain factors	WRKY	evm.TU.scaffold_1561.133	CML38	Chr27	99734549	99734566	-	16.7606	4.41e-07	0.0831	TATTGGTCAACGATCGTA
evm.TU.scaffold_611.105	WRKY4	WRKY	MA1307.2	WRKY31	GCM domain factors	WRKY	evm.TU.scaffold_1561.133	CML38	Chr27	99734549	99734566	-	16.7606	4.41e-07	0.0831	TATTGGTCAACGATCGTA
evm.TU.scaffold_811.89	WRKY69	WRKY	MA1307.2	WRKY31	GCM domain factors	WRKY	evm.TU.scaffold_1561.133	CML38	Chr27	99734549	99734566	-	16.7606	4.41e-07	0.0831	TATTGGTCAACGATCGTA
evm.TU.scaffold_10665.44	WRKY51	WRKY	MA1317.1	WRKY50	GCM domain factors	WRKY	evm.TU.scaffold_169.24	CNGC15C	Chr18	322994183	322994195	+	18.1364	4.62e-07	0.0165	CTTTGACTTTTAA
evm.TU.scaffold_12333.48	WRKY4	WRKY	MA1317.1	WRKY50	GCM domain factors	WRKY	evm.TU.scaffold_169.24	CNGC15C	Chr18	322994183	322994195	+	18.1364	4.62e-07	0.0165	CTTTGACTTTTAA
evm.TU.scaffold_1240.85	WRKY4	WRKY	MA1317.1	WRKY50	GCM domain factors	WRKY	evm.TU.scaffold_169.24	CNGC15C	Chr18	322994183	322994195	+	18.1364	4.62e-07	0.0165	CTTTGACTTTTAA
evm.TU.scaffold_1315.59	WRKY41	WRKY	MA1317.1	WRKY50	GCM domain factors	WRKY	evm.TU.scaffold_169.24	CNGC15C	Chr18	322994183	322994195	+	18.1364	4.62e-07	0.0165	CTTTGACTTTTAA
evm.TU.scaffold_1317.151	WRKY41	WRKY	MA1317.1	WRKY50	GCM domain factors	WRKY	evm.TU.scaffold_169.24	CNGC15C	Chr18	322994183	322994195	+	18.1364	4.62e-07	0.0165	CTTTGACTTTTAA
evm.TU.scaffold_1554.314	WRKY41	WRKY	MA1317.1	WRKY50	GCM domain factors	WRKY	evm.TU.scaffold_169.24	CNGC15C	Chr18	322994183	322994195	+	18.1364	4.62e-07	0.0165	CTTTGACTTTTAA
evm.TU.scaffold_1817.237	WRKY72A	WRKY	MA1317.1	WRKY50	GCM domain factors	WRKY	evm.TU.scaffold_169.24	CNGC15C	Chr18	322994183	322994195	+	18.1364	4.62e-07	0.0165	CTTTGACTTTTAA
evm.TU.scaffold_285.552	WRKY51	WRKY	MA1317.1	WRKY50	GCM domain factors	WRKY	evm.TU.scaffold_169.24	CNGC15C	Chr18	322994183	322994195	+	18.1364	4.62e-07	0.0165	CTTTGACTTTTAA
evm.TU.scaffold_507.35	WRKY51	WRKY	MA1317.1	WRKY50	GCM domain factors	WRKY	evm.TU.scaffold_169.24	CNGC15C	Chr18	322994183	322994195	+	18.1364	4.62e-07	0.0165	CTTTGACTTTTAA
evm.TU.scaffold_61.185	WRKY72A	WRKY	MA1317.1	WRKY50	GCM domain factors	WRKY	evm.TU.scaffold_169.24	CNGC15C	Chr18	322994183	322994195	+	18.1364	4.62e-07	0.0165	CTTTGACTTTTAA
evm.TU.scaffold_611.105	WRKY4	WRKY	MA1317.1	WRKY50	GCM domain factors	WRKY	evm.TU.scaffold_169.24	CNGC15C	Chr18	322994183	322994195	+	18.1364	4.62e-07	0.0165	CTTTGACTTTTAA
evm.TU.scaffold_811.89	WRKY69	WRKY	MA1317.1	WRKY50	GCM domain factors	WRKY	evm.TU.scaffold_169.24	CNGC15C	Chr18	322994183	322994195	+	18.1364	4.62e-07	0.0165	CTTTGACTTTTAA
evm.TU.scaffold_1004.19	WRKY71	WRKY	MA1316.1	WRKY71	GCM domain factors	WRKY	evm.TU.scaffold_1028.190	CNGC15C	Chr17	313465370	313465380	-	17.7727	4.77e-07	0.0228	AAAAGTCAACA
evm.TU.scaffold_1042.306	WRKY71	WRKY	MA1316.1	WRKY71	GCM domain factors	WRKY	evm.TU.scaffold_1028.190	CNGC15C	Chr17	313465370	313465380	-	17.7727	4.77e-07	0.0228	AAAAGTCAACA
evm.TU.scaffold_10665.44	WRKY51	WRKY	MA1316.1	WRKY71	GCM domain factors	WRKY	evm.TU.scaffold_1028.190	CNGC15C	Chr17	313465370	313465380	-	17.7727	4.77e-07	0.0228	AAAAGTCAACA
evm.TU.scaffold_12333.48	WRKY4	WRKY	MA1316.1	WRKY71	GCM domain factors	WRKY	evm.TU.scaffold_1028.190	CNGC15C	Chr17	313465370	313465380	-	17.7727	4.77e-07	0.0228	AAAAGTCAACA
evm.TU.scaffold_1240.85	WRKY4	WRKY	MA1316.1	WRKY71	GCM domain factors	WRKY	evm.TU.scaffold_1028.190	CNGC15C	Chr17	313465370	313465380	-	17.7727	4.77e-07	0.0228	AAAAGTCAACA
evm.TU.scaffold_1315.59	WRKY41	WRKY	MA1316.1	WRKY71	GCM domain factors	WRKY	evm.TU.scaffold_1028.190	CNGC15C	Chr17	313465370	313465380	-	17.7727	4.77e-07	0.0228	AAAAGTCAACA
evm.TU.scaffold_1317.151	WRKY41	WRKY	MA1316.1	WRKY71	GCM domain factors	WRKY	evm.TU.scaffold_1028.190	CNGC15C	Chr17	313465370	313465380	-	17.7727	4.77e-07	0.0228	AAAAGTCAACA
evm.TU.scaffold_1554.314	WRKY41	WRKY	MA1316.1	WRKY71	GCM domain factors	WRKY	evm.TU.scaffold_1028.190	CNGC15C	Chr17	313465370	313465380	-	17.7727	4.77e-07	0.0228	AAAAGTCAACA
evm.TU.scaffold_1817.237	WRKY72A	WRKY	MA1316.1	WRKY71	GCM domain factors	WRKY	evm.TU.scaffold_1028.190	CNGC15C	Chr17	313465370	313465380	-	17.7727	4.77e-07	0.0228	AAAAGTCAACA
evm.TU.scaffold_285.552	WRKY51	WRKY	MA1316.1	WRKY71	GCM domain factors	WRKY	evm.TU.scaffold_1028.190	CNGC15C	Chr17	313465370	313465380	-	17.7727	4.77e-07	0.0228	AAAAGTCAACA
evm.TU.scaffold_507.35	WRKY51	WRKY	MA1316.1	WRKY71	GCM domain factors	WRKY	evm.TU.scaffold_1028.190	CNGC15C	Chr17	313465370	313465380	-	17.7727	4.77e-07	0.0228	AAAAGTCAACA
evm.TU.scaffold_61.185	WRKY72A	WRKY	MA1316.1	WRKY71	GCM domain factors	WRKY	evm.TU.scaffold_1028.190	CNGC15C	Chr17	313465370	313465380	-	17.7727	4.77e-07	0.0228	AAAAGTCAACA
evm.TU.scaffold_611.105	WRKY4	WRKY	MA1316.1	WRKY71	GCM domain factors	WRKY	evm.TU.scaffold_1028.190	CNGC15C	Chr17	313465370	313465380	-	17.7727	4.77e-07	0.0228	AAAAGTCAACA
evm.TU.scaffold_811.89	WRKY69	WRKY	MA1316.1	WRKY71	GCM domain factors	WRKY	evm.TU.scaffold_1028.190	CNGC15C	Chr17	313465370	313465380	-	17.7727	4.77e-07	0.0228	AAAAGTCAACA
evm.TU.scaffold_1004.19	WRKY71	WRKY	MA1316.1	WRKY71	GCM domain factors	WRKY	evm.TU.scaffold_2891.82	CPK9	Chr13	54217170	54217180	+	17.7727	4.77e-07	0.0228	AAAAGTCAACA
evm.TU.scaffold_1042.306	WRKY71	WRKY	MA1316.1	WRKY71	GCM domain factors	WRKY	evm.TU.scaffold_2891.82	CPK9	Chr13	54217170	54217180	+	17.7727	4.77e-07	0.0228	AAAAGTCAACA
evm.TU.scaffold_10665.44	WRKY51	WRKY	MA1316.1	WRKY71	GCM domain factors	WRKY	evm.TU.scaffold_2891.82	CPK9	Chr13	54217170	54217180	+	17.7727	4.77e-07	0.0228	AAAAGTCAACA
evm.TU.scaffold_12333.48	WRKY4	WRKY	MA1316.1	WRKY71	GCM domain factors	WRKY	evm.TU.scaffold_2891.82	CPK9	Chr13	54217170	54217180	+	17.7727	4.77e-07	0.0228	AAAAGTCAACA
evm.TU.scaffold_1240.85	WRKY4	WRKY	MA1316.1	WRKY71	GCM domain factors	WRKY	evm.TU.scaffold_2891.82	CPK9	Chr13	54217170	54217180	+	17.7727	4.77e-07	0.0228	AAAAGTCAACA
evm.TU.scaffold_1315.59	WRKY41	WRKY	MA1316.1	WRKY71	GCM domain factors	WRKY	evm.TU.scaffold_2891.82	CPK9	Chr13	54217170	54217180	+	17.7727	4.77e-07	0.0228	AAAAGTCAACA
evm.TU.scaffold_1317.151	WRKY41	WRKY	MA1316.1	WRKY71	GCM domain factors	WRKY	evm.TU.scaffold_2891.82	CPK9	Chr13	54217170	54217180	+	17.7727	4.77e-07	0.0228	AAAAGTCAACA
evm.TU.scaffold_1554.314	WRKY41	WRKY	MA1316.1	WRKY71	GCM domain factors	WRKY	evm.TU.scaffold_2891.82	CPK9	Chr13	54217170	54217180	+	17.7727	4.77e-07	0.0228	AAAAGTCAACA
evm.TU.scaffold_1817.237	WRKY72A	WRKY	MA1316.1	WRKY71	GCM domain factors	WRKY	evm.TU.scaffold_2891.82	CPK9	Chr13	54217170	54217180	+	17.7727	4.77e-07	0.0228	AAAAGTCAACA
evm.TU.scaffold_285.552	WRKY51	WRKY	MA1316.1	WRKY71	GCM domain factors	WRKY	evm.TU.scaffold_2891.82	CPK9	Chr13	54217170	54217180	+	17.7727	4.77e-07	0.0228	AAAAGTCAACA
evm.TU.scaffold_507.35	WRKY51	WRKY	MA1316.1	WRKY71	GCM domain factors	WRKY	evm.TU.scaffold_2891.82	CPK9	Chr13	54217170	54217180	+	17.7727	4.77e-07	0.0228	AAAAGTCAACA
evm.TU.scaffold_61.185	WRKY72A	WRKY	MA1316.1	WRKY71	GCM domain factors	WRKY	evm.TU.scaffold_2891.82	CPK9	Chr13	54217170	54217180	+	17.7727	4.77e-07	0.0228	AAAAGTCAACA
evm.TU.scaffold_611.105	WRKY4	WRKY	MA1316.1	WRKY71	GCM domain factors	WRKY	evm.TU.scaffold_2891.82	CPK9	Chr13	54217170	54217180	+	17.7727	4.77e-07	0.0228	AAAAGTCAACA
evm.TU.scaffold_811.89	WRKY69	WRKY	MA1316.1	WRKY71	GCM domain factors	WRKY	evm.TU.scaffold_2891.82	CPK9	Chr13	54217170	54217180	+	17.7727	4.77e-07	0.0228	AAAAGTCAACA
evm.TU.scaffold_1004.19	WRKY71	WRKY	MA1316.1	WRKY71	GCM domain factors	WRKY	evm.TU.scaffold_875.90	CPK9	Chr15	53174896	53174906	+	17.7727	4.77e-07	0.0228	AAAAGTCAACA
evm.TU.scaffold_1042.306	WRKY71	WRKY	MA1316.1	WRKY71	GCM domain factors	WRKY	evm.TU.scaffold_875.90	CPK9	Chr15	53174896	53174906	+	17.7727	4.77e-07	0.0228	AAAAGTCAACA
evm.TU.scaffold_10665.44	WRKY51	WRKY	MA1316.1	WRKY71	GCM domain factors	WRKY	evm.TU.scaffold_875.90	CPK9	Chr15	53174896	53174906	+	17.7727	4.77e-07	0.0228	AAAAGTCAACA
evm.TU.scaffold_12333.48	WRKY4	WRKY	MA1316.1	WRKY71	GCM domain factors	WRKY	evm.TU.scaffold_875.90	CPK9	Chr15	53174896	53174906	+	17.7727	4.77e-07	0.0228	AAAAGTCAACA
evm.TU.scaffold_1240.85	WRKY4	WRKY	MA1316.1	WRKY71	GCM domain factors	WRKY	evm.TU.scaffold_875.90	CPK9	Chr15	53174896	53174906	+	17.7727	4.77e-07	0.0228	AAAAGTCAACA
evm.TU.scaffold_1315.59	WRKY41	WRKY	MA1316.1	WRKY71	GCM domain factors	WRKY	evm.TU.scaffold_875.90	CPK9	Chr15	53174896	53174906	+	17.7727	4.77e-07	0.0228	AAAAGTCAACA
evm.TU.scaffold_1317.151	WRKY41	WRKY	MA1316.1	WRKY71	GCM domain factors	WRKY	evm.TU.scaffold_875.90	CPK9	Chr15	53174896	53174906	+	17.7727	4.77e-07	0.0228	AAAAGTCAACA
evm.TU.scaffold_1554.314	WRKY41	WRKY	MA1316.1	WRKY71	GCM domain factors	WRKY	evm.TU.scaffold_875.90	CPK9	Chr15	53174896	53174906	+	17.7727	4.77e-07	0.0228	AAAAGTCAACA
evm.TU.scaffold_1817.237	WRKY72A	WRKY	MA1316.1	WRKY71	GCM domain factors	WRKY	evm.TU.scaffold_875.90	CPK9	Chr15	53174896	53174906	+	17.7727	4.77e-07	0.0228	AAAAGTCAACA
evm.TU.scaffold_285.552	WRKY51	WRKY	MA1316.1	WRKY71	GCM domain factors	WRKY	evm.TU.scaffold_875.90	CPK9	Chr15	53174896	53174906	+	17.7727	4.77e-07	0.0228	AAAAGTCAACA
evm.TU.scaffold_507.35	WRKY51	WRKY	MA1316.1	WRKY71	GCM domain factors	WRKY	evm.TU.scaffold_875.90	CPK9	Chr15	53174896	53174906	+	17.7727	4.77e-07	0.0228	AAAAGTCAACA
evm.TU.scaffold_61.185	WRKY72A	WRKY	MA1316.1	WRKY71	GCM domain factors	WRKY	evm.TU.scaffold_875.90	CPK9	Chr15	53174896	53174906	+	17.7727	4.77e-07	0.0228	AAAAGTCAACA
evm.TU.scaffold_611.105	WRKY4	WRKY	MA1316.1	WRKY71	GCM domain factors	WRKY	evm.TU.scaffold_875.90	CPK9	Chr15	53174896	53174906	+	17.7727	4.77e-07	0.0228	AAAAGTCAACA
evm.TU.scaffold_811.89	WRKY69	WRKY	MA1316.1	WRKY71	GCM domain factors	WRKY	evm.TU.scaffold_875.90	CPK9	Chr15	53174896	53174906	+	17.7727	4.77e-07	0.0228	AAAAGTCAACA
evm.TU.scaffold_1004.19	WRKY71	WRKY	MA1316.1	WRKY71	GCM domain factors	WRKY	evm.TU.scaffold_490.149	CPK9	Chr14	48850326	48850336	+	17.7727	4.77e-07	0.0228	AAAAGTCAACA
evm.TU.scaffold_1042.306	WRKY71	WRKY	MA1316.1	WRKY71	GCM domain factors	WRKY	evm.TU.scaffold_490.149	CPK9	Chr14	48850326	48850336	+	17.7727	4.77e-07	0.0228	AAAAGTCAACA
evm.TU.scaffold_10665.44	WRKY51	WRKY	MA1316.1	WRKY71	GCM domain factors	WRKY	evm.TU.scaffold_490.149	CPK9	Chr14	48850326	48850336	+	17.7727	4.77e-07	0.0228	AAAAGTCAACA
evm.TU.scaffold_12333.48	WRKY4	WRKY	MA1316.1	WRKY71	GCM domain factors	WRKY	evm.TU.scaffold_490.149	CPK9	Chr14	48850326	48850336	+	17.7727	4.77e-07	0.0228	AAAAGTCAACA
evm.TU.scaffold_1240.85	WRKY4	WRKY	MA1316.1	WRKY71	GCM domain factors	WRKY	evm.TU.scaffold_490.149	CPK9	Chr14	48850326	48850336	+	17.7727	4.77e-07	0.0228	AAAAGTCAACA
evm.TU.scaffold_1315.59	WRKY41	WRKY	MA1316.1	WRKY71	GCM domain factors	WRKY	evm.TU.scaffold_490.149	CPK9	Chr14	48850326	48850336	+	17.7727	4.77e-07	0.0228	AAAAGTCAACA
evm.TU.scaffold_1317.151	WRKY41	WRKY	MA1316.1	WRKY71	GCM domain factors	WRKY	evm.TU.scaffold_490.149	CPK9	Chr14	48850326	48850336	+	17.7727	4.77e-07	0.0228	AAAAGTCAACA
evm.TU.scaffold_1554.314	WRKY41	WRKY	MA1316.1	WRKY71	GCM domain factors	WRKY	evm.TU.scaffold_490.149	CPK9	Chr14	48850326	48850336	+	17.7727	4.77e-07	0.0228	AAAAGTCAACA
evm.TU.scaffold_1817.237	WRKY72A	WRKY	MA1316.1	WRKY71	GCM domain factors	WRKY	evm.TU.scaffold_490.149	CPK9	Chr14	48850326	48850336	+	17.7727	4.77e-07	0.0228	AAAAGTCAACA
evm.TU.scaffold_285.552	WRKY51	WRKY	MA1316.1	WRKY71	GCM domain factors	WRKY	evm.TU.scaffold_490.149	CPK9	Chr14	48850326	48850336	+	17.7727	4.77e-07	0.0228	AAAAGTCAACA
evm.TU.scaffold_507.35	WRKY51	WRKY	MA1316.1	WRKY71	GCM domain factors	WRKY	evm.TU.scaffold_490.149	CPK9	Chr14	48850326	48850336	+	17.7727	4.77e-07	0.0228	AAAAGTCAACA
evm.TU.scaffold_61.185	WRKY72A	WRKY	MA1316.1	WRKY71	GCM domain factors	WRKY	evm.TU.scaffold_490.149	CPK9	Chr14	48850326	48850336	+	17.7727	4.77e-07	0.0228	AAAAGTCAACA
evm.TU.scaffold_611.105	WRKY4	WRKY	MA1316.1	WRKY71	GCM domain factors	WRKY	evm.TU.scaffold_490.149	CPK9	Chr14	48850326	48850336	+	17.7727	4.77e-07	0.0228	AAAAGTCAACA
evm.TU.scaffold_811.89	WRKY69	WRKY	MA1316.1	WRKY71	GCM domain factors	WRKY	evm.TU.scaffold_490.149	CPK9	Chr14	48850326	48850336	+	17.7727	4.77e-07	0.0228	AAAAGTCAACA
evm.TU.scaffold_10665.44	WRKY51	WRKY	MA1309.1	WRKY3	GCM domain factors	WRKY	evm.TU.scaffold_169.24	CNGC15C	Chr18	322994183	322994193	-	17.0455	4.77e-07	0.0457	AAAAGTCAAAG
evm.TU.scaffold_12333.48	WRKY4	WRKY	MA1309.1	WRKY3	GCM domain factors	WRKY	evm.TU.scaffold_169.24	CNGC15C	Chr18	322994183	322994193	-	17.0455	4.77e-07	0.0457	AAAAGTCAAAG
evm.TU.scaffold_1240.85	WRKY4	WRKY	MA1309.1	WRKY3	GCM domain factors	WRKY	evm.TU.scaffold_169.24	CNGC15C	Chr18	322994183	322994193	-	17.0455	4.77e-07	0.0457	AAAAGTCAAAG
evm.TU.scaffold_1315.59	WRKY41	WRKY	MA1309.1	WRKY3	GCM domain factors	WRKY	evm.TU.scaffold_169.24	CNGC15C	Chr18	322994183	322994193	-	17.0455	4.77e-07	0.0457	AAAAGTCAAAG
evm.TU.scaffold_1317.151	WRKY41	WRKY	MA1309.1	WRKY3	GCM domain factors	WRKY	evm.TU.scaffold_169.24	CNGC15C	Chr18	322994183	322994193	-	17.0455	4.77e-07	0.0457	AAAAGTCAAAG
evm.TU.scaffold_1554.314	WRKY41	WRKY	MA1309.1	WRKY3	GCM domain factors	WRKY	evm.TU.scaffold_169.24	CNGC15C	Chr18	322994183	322994193	-	17.0455	4.77e-07	0.0457	AAAAGTCAAAG
evm.TU.scaffold_1817.237	WRKY72A	WRKY	MA1309.1	WRKY3	GCM domain factors	WRKY	evm.TU.scaffold_169.24	CNGC15C	Chr18	322994183	322994193	-	17.0455	4.77e-07	0.0457	AAAAGTCAAAG
evm.TU.scaffold_285.552	WRKY51	WRKY	MA1309.1	WRKY3	GCM domain factors	WRKY	evm.TU.scaffold_169.24	CNGC15C	Chr18	322994183	322994193	-	17.0455	4.77e-07	0.0457	AAAAGTCAAAG
evm.TU.scaffold_507.35	WRKY51	WRKY	MA1309.1	WRKY3	GCM domain factors	WRKY	evm.TU.scaffold_169.24	CNGC15C	Chr18	322994183	322994193	-	17.0455	4.77e-07	0.0457	AAAAGTCAAAG
evm.TU.scaffold_61.185	WRKY72A	WRKY	MA1309.1	WRKY3	GCM domain factors	WRKY	evm.TU.scaffold_169.24	CNGC15C	Chr18	322994183	322994193	-	17.0455	4.77e-07	0.0457	AAAAGTCAAAG
evm.TU.scaffold_611.105	WRKY4	WRKY	MA1309.1	WRKY3	GCM domain factors	WRKY	evm.TU.scaffold_169.24	CNGC15C	Chr18	322994183	322994193	-	17.0455	4.77e-07	0.0457	AAAAGTCAAAG
evm.TU.scaffold_811.89	WRKY69	WRKY	MA1309.1	WRKY3	GCM domain factors	WRKY	evm.TU.scaffold_169.24	CNGC15C	Chr18	322994183	322994193	-	17.0455	4.77e-07	0.0457	AAAAGTCAAAG
evm.TU.scaffold_10665.44	WRKY51	WRKY	MA1312.1	WRKY47	GCM domain factors	WRKY	evm.TU.scaffold_903.145	RBOHC	Chr3	279049598	279049611	-	17.1566	5.29e-07	0.0926	CTCTGCGTTGACTT
evm.TU.scaffold_12333.48	WRKY4	WRKY	MA1312.1	WRKY47	GCM domain factors	WRKY	evm.TU.scaffold_903.145	RBOHC	Chr3	279049598	279049611	-	17.1566	5.29e-07	0.0926	CTCTGCGTTGACTT
evm.TU.scaffold_1240.85	WRKY4	WRKY	MA1312.1	WRKY47	GCM domain factors	WRKY	evm.TU.scaffold_903.145	RBOHC	Chr3	279049598	279049611	-	17.1566	5.29e-07	0.0926	CTCTGCGTTGACTT
evm.TU.scaffold_1315.59	WRKY41	WRKY	MA1312.1	WRKY47	GCM domain factors	WRKY	evm.TU.scaffold_903.145	RBOHC	Chr3	279049598	279049611	-	17.1566	5.29e-07	0.0926	CTCTGCGTTGACTT
evm.TU.scaffold_1317.151	WRKY41	WRKY	MA1312.1	WRKY47	GCM domain factors	WRKY	evm.TU.scaffold_903.145	RBOHC	Chr3	279049598	279049611	-	17.1566	5.29e-07	0.0926	CTCTGCGTTGACTT
evm.TU.scaffold_1554.314	WRKY41	WRKY	MA1312.1	WRKY47	GCM domain factors	WRKY	evm.TU.scaffold_903.145	RBOHC	Chr3	279049598	279049611	-	17.1566	5.29e-07	0.0926	CTCTGCGTTGACTT
evm.TU.scaffold_1817.237	WRKY72A	WRKY	MA1312.1	WRKY47	GCM domain factors	WRKY	evm.TU.scaffold_903.145	RBOHC	Chr3	279049598	279049611	-	17.1566	5.29e-07	0.0926	CTCTGCGTTGACTT
evm.TU.scaffold_285.552	WRKY51	WRKY	MA1312.1	WRKY47	GCM domain factors	WRKY	evm.TU.scaffold_903.145	RBOHC	Chr3	279049598	279049611	-	17.1566	5.29e-07	0.0926	CTCTGCGTTGACTT
evm.TU.scaffold_507.35	WRKY51	WRKY	MA1312.1	WRKY47	GCM domain factors	WRKY	evm.TU.scaffold_903.145	RBOHC	Chr3	279049598	279049611	-	17.1566	5.29e-07	0.0926	CTCTGCGTTGACTT
evm.TU.scaffold_61.185	WRKY72A	WRKY	MA1312.1	WRKY47	GCM domain factors	WRKY	evm.TU.scaffold_903.145	RBOHC	Chr3	279049598	279049611	-	17.1566	5.29e-07	0.0926	CTCTGCGTTGACTT
evm.TU.scaffold_611.105	WRKY4	WRKY	MA1312.1	WRKY47	GCM domain factors	WRKY	evm.TU.scaffold_903.145	RBOHC	Chr3	279049598	279049611	-	17.1566	5.29e-07	0.0926	CTCTGCGTTGACTT
evm.TU.scaffold_811.89	WRKY69	WRKY	MA1312.1	WRKY47	GCM domain factors	WRKY	evm.TU.scaffold_903.145	RBOHC	Chr3	279049598	279049611	-	17.1566	5.29e-07	0.0926	CTCTGCGTTGACTT
evm.TU.scaffold_10665.44	WRKY51	WRKY	MA1076.2	WRKY15	GCM domain factors	WRKY	evm.TU.scaffold_2387.126	At4g27190	Chr24	260614643	260614658	+	16.26	5.64e-07	0.0999	TAACAAGTCAACGGTT
evm.TU.scaffold_12333.48	WRKY4	WRKY	MA1076.2	WRKY15	GCM domain factors	WRKY	evm.TU.scaffold_2387.126	At4g27190	Chr24	260614643	260614658	+	16.26	5.64e-07	0.0999	TAACAAGTCAACGGTT
evm.TU.scaffold_1240.85	WRKY4	WRKY	MA1076.2	WRKY15	GCM domain factors	WRKY	evm.TU.scaffold_2387.126	At4g27190	Chr24	260614643	260614658	+	16.26	5.64e-07	0.0999	TAACAAGTCAACGGTT
evm.TU.scaffold_1315.59	WRKY41	WRKY	MA1076.2	WRKY15	GCM domain factors	WRKY	evm.TU.scaffold_2387.126	At4g27190	Chr24	260614643	260614658	+	16.26	5.64e-07	0.0999	TAACAAGTCAACGGTT
evm.TU.scaffold_1317.151	WRKY41	WRKY	MA1076.2	WRKY15	GCM domain factors	WRKY	evm.TU.scaffold_2387.126	At4g27190	Chr24	260614643	260614658	+	16.26	5.64e-07	0.0999	TAACAAGTCAACGGTT
evm.TU.scaffold_1554.314	WRKY41	WRKY	MA1076.2	WRKY15	GCM domain factors	WRKY	evm.TU.scaffold_2387.126	At4g27190	Chr24	260614643	260614658	+	16.26	5.64e-07	0.0999	TAACAAGTCAACGGTT
evm.TU.scaffold_1817.237	WRKY72A	WRKY	MA1076.2	WRKY15	GCM domain factors	WRKY	evm.TU.scaffold_2387.126	At4g27190	Chr24	260614643	260614658	+	16.26	5.64e-07	0.0999	TAACAAGTCAACGGTT
evm.TU.scaffold_285.552	WRKY51	WRKY	MA1076.2	WRKY15	GCM domain factors	WRKY	evm.TU.scaffold_2387.126	At4g27190	Chr24	260614643	260614658	+	16.26	5.64e-07	0.0999	TAACAAGTCAACGGTT
evm.TU.scaffold_507.35	WRKY51	WRKY	MA1076.2	WRKY15	GCM domain factors	WRKY	evm.TU.scaffold_2387.126	At4g27190	Chr24	260614643	260614658	+	16.26	5.64e-07	0.0999	TAACAAGTCAACGGTT
evm.TU.scaffold_61.185	WRKY72A	WRKY	MA1076.2	WRKY15	GCM domain factors	WRKY	evm.TU.scaffold_2387.126	At4g27190	Chr24	260614643	260614658	+	16.26	5.64e-07	0.0999	TAACAAGTCAACGGTT
evm.TU.scaffold_611.105	WRKY4	WRKY	MA1076.2	WRKY15	GCM domain factors	WRKY	evm.TU.scaffold_2387.126	At4g27190	Chr24	260614643	260614658	+	16.26	5.64e-07	0.0999	TAACAAGTCAACGGTT
evm.TU.scaffold_811.89	WRKY69	WRKY	MA1076.2	WRKY15	GCM domain factors	WRKY	evm.TU.scaffold_2387.126	At4g27190	Chr24	260614643	260614658	+	16.26	5.64e-07	0.0999	TAACAAGTCAACGGTT
evm.TU.scaffold_10592.42	WRKY22	WRKY	MA1303.1	WRKY22	GCM domain factors	WRKY	evm.TU.scaffold_1621.172	CPK28	Chr7	148446118	148446130	+	17.8939	5.66e-07	0.0697	CAAAGTCAACTAT
evm.TU.scaffold_10665.44	WRKY51	WRKY	MA1303.1	WRKY22	GCM domain factors	WRKY	evm.TU.scaffold_1621.172	CPK28	Chr7	148446118	148446130	+	17.8939	5.66e-07	0.0697	CAAAGTCAACTAT
evm.TU.scaffold_12333.48	WRKY4	WRKY	MA1303.1	WRKY22	GCM domain factors	WRKY	evm.TU.scaffold_1621.172	CPK28	Chr7	148446118	148446130	+	17.8939	5.66e-07	0.0697	CAAAGTCAACTAT
evm.TU.scaffold_1240.85	WRKY4	WRKY	MA1303.1	WRKY22	GCM domain factors	WRKY	evm.TU.scaffold_1621.172	CPK28	Chr7	148446118	148446130	+	17.8939	5.66e-07	0.0697	CAAAGTCAACTAT
evm.TU.scaffold_1315.59	WRKY41	WRKY	MA1303.1	WRKY22	GCM domain factors	WRKY	evm.TU.scaffold_1621.172	CPK28	Chr7	148446118	148446130	+	17.8939	5.66e-07	0.0697	CAAAGTCAACTAT
evm.TU.scaffold_1317.151	WRKY41	WRKY	MA1303.1	WRKY22	GCM domain factors	WRKY	evm.TU.scaffold_1621.172	CPK28	Chr7	148446118	148446130	+	17.8939	5.66e-07	0.0697	CAAAGTCAACTAT
evm.TU.scaffold_1554.314	WRKY41	WRKY	MA1303.1	WRKY22	GCM domain factors	WRKY	evm.TU.scaffold_1621.172	CPK28	Chr7	148446118	148446130	+	17.8939	5.66e-07	0.0697	CAAAGTCAACTAT
evm.TU.scaffold_1817.237	WRKY72A	WRKY	MA1303.1	WRKY22	GCM domain factors	WRKY	evm.TU.scaffold_1621.172	CPK28	Chr7	148446118	148446130	+	17.8939	5.66e-07	0.0697	CAAAGTCAACTAT
evm.TU.scaffold_285.552	WRKY51	WRKY	MA1303.1	WRKY22	GCM domain factors	WRKY	evm.TU.scaffold_1621.172	CPK28	Chr7	148446118	148446130	+	17.8939	5.66e-07	0.0697	CAAAGTCAACTAT
evm.TU.scaffold_500.33	WRKY22	WRKY	MA1303.1	WRKY22	GCM domain factors	WRKY	evm.TU.scaffold_1621.172	CPK28	Chr7	148446118	148446130	+	17.8939	5.66e-07	0.0697	CAAAGTCAACTAT
evm.TU.scaffold_507.35	WRKY51	WRKY	MA1303.1	WRKY22	GCM domain factors	WRKY	evm.TU.scaffold_1621.172	CPK28	Chr7	148446118	148446130	+	17.8939	5.66e-07	0.0697	CAAAGTCAACTAT
evm.TU.scaffold_61.185	WRKY72A	WRKY	MA1303.1	WRKY22	GCM domain factors	WRKY	evm.TU.scaffold_1621.172	CPK28	Chr7	148446118	148446130	+	17.8939	5.66e-07	0.0697	CAAAGTCAACTAT
evm.TU.scaffold_611.105	WRKY4	WRKY	MA1303.1	WRKY22	GCM domain factors	WRKY	evm.TU.scaffold_1621.172	CPK28	Chr7	148446118	148446130	+	17.8939	5.66e-07	0.0697	CAAAGTCAACTAT
evm.TU.scaffold_811.89	WRKY69	WRKY	MA1303.1	WRKY22	GCM domain factors	WRKY	evm.TU.scaffold_1621.172	CPK28	Chr7	148446118	148446130	+	17.8939	5.66e-07	0.0697	CAAAGTCAACTAT
evm.TU.scaffold_10665.44	WRKY51	WRKY	MA1081.2	WRKY25	GCM domain factors	WRKY	evm.TU.scaffold_11656.15	CML38	Chr26	132537153	132537168	+	16.4355	6.15e-07	0.0367	TACTTGGTCAACGGTC
evm.TU.scaffold_12333.48	WRKY4	WRKY	MA1081.2	WRKY25	GCM domain factors	WRKY	evm.TU.scaffold_11656.15	CML38	Chr26	132537153	132537168	+	16.4355	6.15e-07	0.0367	TACTTGGTCAACGGTC
evm.TU.scaffold_1240.85	WRKY4	WRKY	MA1081.2	WRKY25	GCM domain factors	WRKY	evm.TU.scaffold_11656.15	CML38	Chr26	132537153	132537168	+	16.4355	6.15e-07	0.0367	TACTTGGTCAACGGTC
evm.TU.scaffold_1315.59	WRKY41	WRKY	MA1081.2	WRKY25	GCM domain factors	WRKY	evm.TU.scaffold_11656.15	CML38	Chr26	132537153	132537168	+	16.4355	6.15e-07	0.0367	TACTTGGTCAACGGTC
evm.TU.scaffold_1317.151	WRKY41	WRKY	MA1081.2	WRKY25	GCM domain factors	WRKY	evm.TU.scaffold_11656.15	CML38	Chr26	132537153	132537168	+	16.4355	6.15e-07	0.0367	TACTTGGTCAACGGTC
evm.TU.scaffold_1554.314	WRKY41	WRKY	MA1081.2	WRKY25	GCM domain factors	WRKY	evm.TU.scaffold_11656.15	CML38	Chr26	132537153	132537168	+	16.4355	6.15e-07	0.0367	TACTTGGTCAACGGTC
evm.TU.scaffold_1817.237	WRKY72A	WRKY	MA1081.2	WRKY25	GCM domain factors	WRKY	evm.TU.scaffold_11656.15	CML38	Chr26	132537153	132537168	+	16.4355	6.15e-07	0.0367	TACTTGGTCAACGGTC
evm.TU.scaffold_285.552	WRKY51	WRKY	MA1081.2	WRKY25	GCM domain factors	WRKY	evm.TU.scaffold_11656.15	CML38	Chr26	132537153	132537168	+	16.4355	6.15e-07	0.0367	TACTTGGTCAACGGTC
evm.TU.scaffold_507.35	WRKY51	WRKY	MA1081.2	WRKY25	GCM domain factors	WRKY	evm.TU.scaffold_11656.15	CML38	Chr26	132537153	132537168	+	16.4355	6.15e-07	0.0367	TACTTGGTCAACGGTC
evm.TU.scaffold_61.185	WRKY72A	WRKY	MA1081.2	WRKY25	GCM domain factors	WRKY	evm.TU.scaffold_11656.15	CML38	Chr26	132537153	132537168	+	16.4355	6.15e-07	0.0367	TACTTGGTCAACGGTC
evm.TU.scaffold_611.105	WRKY4	WRKY	MA1081.2	WRKY25	GCM domain factors	WRKY	evm.TU.scaffold_11656.15	CML38	Chr26	132537153	132537168	+	16.4355	6.15e-07	0.0367	TACTTGGTCAACGGTC
evm.TU.scaffold_811.89	WRKY69	WRKY	MA1081.2	WRKY25	GCM domain factors	WRKY	evm.TU.scaffold_11656.15	CML38	Chr26	132537153	132537168	+	16.4355	6.15e-07	0.0367	TACTTGGTCAACGGTC
evm.TU.scaffold_10665.44	WRKY51	WRKY	MA1081.2	WRKY25	GCM domain factors	WRKY	evm.TU.scaffold_1561.131	CML38	Chr27	99765975	99765990	-	16.4355	6.15e-07	0.0367	TACTTGGTCAACGGTC
evm.TU.scaffold_12333.48	WRKY4	WRKY	MA1081.2	WRKY25	GCM domain factors	WRKY	evm.TU.scaffold_1561.131	CML38	Chr27	99765975	99765990	-	16.4355	6.15e-07	0.0367	TACTTGGTCAACGGTC
evm.TU.scaffold_1240.85	WRKY4	WRKY	MA1081.2	WRKY25	GCM domain factors	WRKY	evm.TU.scaffold_1561.131	CML38	Chr27	99765975	99765990	-	16.4355	6.15e-07	0.0367	TACTTGGTCAACGGTC
evm.TU.scaffold_1315.59	WRKY41	WRKY	MA1081.2	WRKY25	GCM domain factors	WRKY	evm.TU.scaffold_1561.131	CML38	Chr27	99765975	99765990	-	16.4355	6.15e-07	0.0367	TACTTGGTCAACGGTC
evm.TU.scaffold_1317.151	WRKY41	WRKY	MA1081.2	WRKY25	GCM domain factors	WRKY	evm.TU.scaffold_1561.131	CML38	Chr27	99765975	99765990	-	16.4355	6.15e-07	0.0367	TACTTGGTCAACGGTC
evm.TU.scaffold_1554.314	WRKY41	WRKY	MA1081.2	WRKY25	GCM domain factors	WRKY	evm.TU.scaffold_1561.131	CML38	Chr27	99765975	99765990	-	16.4355	6.15e-07	0.0367	TACTTGGTCAACGGTC
evm.TU.scaffold_1817.237	WRKY72A	WRKY	MA1081.2	WRKY25	GCM domain factors	WRKY	evm.TU.scaffold_1561.131	CML38	Chr27	99765975	99765990	-	16.4355	6.15e-07	0.0367	TACTTGGTCAACGGTC
evm.TU.scaffold_285.552	WRKY51	WRKY	MA1081.2	WRKY25	GCM domain factors	WRKY	evm.TU.scaffold_1561.131	CML38	Chr27	99765975	99765990	-	16.4355	6.15e-07	0.0367	TACTTGGTCAACGGTC
evm.TU.scaffold_507.35	WRKY51	WRKY	MA1081.2	WRKY25	GCM domain factors	WRKY	evm.TU.scaffold_1561.131	CML38	Chr27	99765975	99765990	-	16.4355	6.15e-07	0.0367	TACTTGGTCAACGGTC
evm.TU.scaffold_61.185	WRKY72A	WRKY	MA1081.2	WRKY25	GCM domain factors	WRKY	evm.TU.scaffold_1561.131	CML38	Chr27	99765975	99765990	-	16.4355	6.15e-07	0.0367	TACTTGGTCAACGGTC
evm.TU.scaffold_611.105	WRKY4	WRKY	MA1081.2	WRKY25	GCM domain factors	WRKY	evm.TU.scaffold_1561.131	CML38	Chr27	99765975	99765990	-	16.4355	6.15e-07	0.0367	TACTTGGTCAACGGTC
evm.TU.scaffold_811.89	WRKY69	WRKY	MA1081.2	WRKY25	GCM domain factors	WRKY	evm.TU.scaffold_1561.131	CML38	Chr27	99765975	99765990	-	16.4355	6.15e-07	0.0367	TACTTGGTCAACGGTC
evm.TU.scaffold_10665.44	WRKY51	WRKY	MA1318.1	WRKY27	GCM domain factors	WRKY	evm.TU.scaffold_1621.172	CPK28	Chr7	148446118	148446130	-	18	6.41e-07	0.0714	ATAGTTGACTTTG
evm.TU.scaffold_12333.48	WRKY4	WRKY	MA1318.1	WRKY27	GCM domain factors	WRKY	evm.TU.scaffold_1621.172	CPK28	Chr7	148446118	148446130	-	18	6.41e-07	0.0714	ATAGTTGACTTTG
evm.TU.scaffold_1240.85	WRKY4	WRKY	MA1318.1	WRKY27	GCM domain factors	WRKY	evm.TU.scaffold_1621.172	CPK28	Chr7	148446118	148446130	-	18	6.41e-07	0.0714	ATAGTTGACTTTG
evm.TU.scaffold_1315.59	WRKY41	WRKY	MA1318.1	WRKY27	GCM domain factors	WRKY	evm.TU.scaffold_1621.172	CPK28	Chr7	148446118	148446130	-	18	6.41e-07	0.0714	ATAGTTGACTTTG
evm.TU.scaffold_1317.151	WRKY41	WRKY	MA1318.1	WRKY27	GCM domain factors	WRKY	evm.TU.scaffold_1621.172	CPK28	Chr7	148446118	148446130	-	18	6.41e-07	0.0714	ATAGTTGACTTTG
evm.TU.scaffold_1554.314	WRKY41	WRKY	MA1318.1	WRKY27	GCM domain factors	WRKY	evm.TU.scaffold_1621.172	CPK28	Chr7	148446118	148446130	-	18	6.41e-07	0.0714	ATAGTTGACTTTG
evm.TU.scaffold_1817.237	WRKY72A	WRKY	MA1318.1	WRKY27	GCM domain factors	WRKY	evm.TU.scaffold_1621.172	CPK28	Chr7	148446118	148446130	-	18	6.41e-07	0.0714	ATAGTTGACTTTG
evm.TU.scaffold_285.552	WRKY51	WRKY	MA1318.1	WRKY27	GCM domain factors	WRKY	evm.TU.scaffold_1621.172	CPK28	Chr7	148446118	148446130	-	18	6.41e-07	0.0714	ATAGTTGACTTTG
evm.TU.scaffold_507.35	WRKY51	WRKY	MA1318.1	WRKY27	GCM domain factors	WRKY	evm.TU.scaffold_1621.172	CPK28	Chr7	148446118	148446130	-	18	6.41e-07	0.0714	ATAGTTGACTTTG
evm.TU.scaffold_61.185	WRKY72A	WRKY	MA1318.1	WRKY27	GCM domain factors	WRKY	evm.TU.scaffold_1621.172	CPK28	Chr7	148446118	148446130	-	18	6.41e-07	0.0714	ATAGTTGACTTTG
evm.TU.scaffold_611.105	WRKY4	WRKY	MA1318.1	WRKY27	GCM domain factors	WRKY	evm.TU.scaffold_1621.172	CPK28	Chr7	148446118	148446130	-	18	6.41e-07	0.0714	ATAGTTGACTTTG
evm.TU.scaffold_811.89	WRKY69	WRKY	MA1318.1	WRKY27	GCM domain factors	WRKY	evm.TU.scaffold_1621.172	CPK28	Chr7	148446118	148446130	-	18	6.41e-07	0.0714	ATAGTTGACTTTG
evm.TU.scaffold_10665.44	WRKY51	WRKY	MA1311.1	WRKY28	GCM domain factors	WRKY	evm.TU.scaffold_1028.190	CNGC15C	Chr17	313465368	313465380	+	16.6212	6.85e-07	0.0817	TGTGTTGACTTTT
evm.TU.scaffold_12333.48	WRKY4	WRKY	MA1311.1	WRKY28	GCM domain factors	WRKY	evm.TU.scaffold_1028.190	CNGC15C	Chr17	313465368	313465380	+	16.6212	6.85e-07	0.0817	TGTGTTGACTTTT
evm.TU.scaffold_1240.85	WRKY4	WRKY	MA1311.1	WRKY28	GCM domain factors	WRKY	evm.TU.scaffold_1028.190	CNGC15C	Chr17	313465368	313465380	+	16.6212	6.85e-07	0.0817	TGTGTTGACTTTT
evm.TU.scaffold_1315.59	WRKY41	WRKY	MA1311.1	WRKY28	GCM domain factors	WRKY	evm.TU.scaffold_1028.190	CNGC15C	Chr17	313465368	313465380	+	16.6212	6.85e-07	0.0817	TGTGTTGACTTTT
evm.TU.scaffold_1317.151	WRKY41	WRKY	MA1311.1	WRKY28	GCM domain factors	WRKY	evm.TU.scaffold_1028.190	CNGC15C	Chr17	313465368	313465380	+	16.6212	6.85e-07	0.0817	TGTGTTGACTTTT
evm.TU.scaffold_1554.314	WRKY41	WRKY	MA1311.1	WRKY28	GCM domain factors	WRKY	evm.TU.scaffold_1028.190	CNGC15C	Chr17	313465368	313465380	+	16.6212	6.85e-07	0.0817	TGTGTTGACTTTT
evm.TU.scaffold_1817.237	WRKY72A	WRKY	MA1311.1	WRKY28	GCM domain factors	WRKY	evm.TU.scaffold_1028.190	CNGC15C	Chr17	313465368	313465380	+	16.6212	6.85e-07	0.0817	TGTGTTGACTTTT
evm.TU.scaffold_285.552	WRKY51	WRKY	MA1311.1	WRKY28	GCM domain factors	WRKY	evm.TU.scaffold_1028.190	CNGC15C	Chr17	313465368	313465380	+	16.6212	6.85e-07	0.0817	TGTGTTGACTTTT
evm.TU.scaffold_507.35	WRKY51	WRKY	MA1311.1	WRKY28	GCM domain factors	WRKY	evm.TU.scaffold_1028.190	CNGC15C	Chr17	313465368	313465380	+	16.6212	6.85e-07	0.0817	TGTGTTGACTTTT
evm.TU.scaffold_61.185	WRKY72A	WRKY	MA1311.1	WRKY28	GCM domain factors	WRKY	evm.TU.scaffold_1028.190	CNGC15C	Chr17	313465368	313465380	+	16.6212	6.85e-07	0.0817	TGTGTTGACTTTT
evm.TU.scaffold_611.105	WRKY4	WRKY	MA1311.1	WRKY28	GCM domain factors	WRKY	evm.TU.scaffold_1028.190	CNGC15C	Chr17	313465368	313465380	+	16.6212	6.85e-07	0.0817	TGTGTTGACTTTT
evm.TU.scaffold_811.89	WRKY69	WRKY	MA1311.1	WRKY28	GCM domain factors	WRKY	evm.TU.scaffold_1028.190	CNGC15C	Chr17	313465368	313465380	+	16.6212	6.85e-07	0.0817	TGTGTTGACTTTT
evm.TU.scaffold_1004.19	WRKY71	WRKY	MA1316.1	WRKY71	GCM domain factors	WRKY	evm.TU.scaffold_169.24	CNGC15C	Chr18	322994183	322994193	-	17.5909	7.15e-07	0.0274	AAAAGTCAAAG
evm.TU.scaffold_1042.306	WRKY71	WRKY	MA1316.1	WRKY71	GCM domain factors	WRKY	evm.TU.scaffold_169.24	CNGC15C	Chr18	322994183	322994193	-	17.5909	7.15e-07	0.0274	AAAAGTCAAAG
evm.TU.scaffold_10665.44	WRKY51	WRKY	MA1316.1	WRKY71	GCM domain factors	WRKY	evm.TU.scaffold_169.24	CNGC15C	Chr18	322994183	322994193	-	17.5909	7.15e-07	0.0274	AAAAGTCAAAG
evm.TU.scaffold_12333.48	WRKY4	WRKY	MA1316.1	WRKY71	GCM domain factors	WRKY	evm.TU.scaffold_169.24	CNGC15C	Chr18	322994183	322994193	-	17.5909	7.15e-07	0.0274	AAAAGTCAAAG
evm.TU.scaffold_1240.85	WRKY4	WRKY	MA1316.1	WRKY71	GCM domain factors	WRKY	evm.TU.scaffold_169.24	CNGC15C	Chr18	322994183	322994193	-	17.5909	7.15e-07	0.0274	AAAAGTCAAAG
evm.TU.scaffold_1315.59	WRKY41	WRKY	MA1316.1	WRKY71	GCM domain factors	WRKY	evm.TU.scaffold_169.24	CNGC15C	Chr18	322994183	322994193	-	17.5909	7.15e-07	0.0274	AAAAGTCAAAG
evm.TU.scaffold_1317.151	WRKY41	WRKY	MA1316.1	WRKY71	GCM domain factors	WRKY	evm.TU.scaffold_169.24	CNGC15C	Chr18	322994183	322994193	-	17.5909	7.15e-07	0.0274	AAAAGTCAAAG
evm.TU.scaffold_1554.314	WRKY41	WRKY	MA1316.1	WRKY71	GCM domain factors	WRKY	evm.TU.scaffold_169.24	CNGC15C	Chr18	322994183	322994193	-	17.5909	7.15e-07	0.0274	AAAAGTCAAAG
evm.TU.scaffold_1817.237	WRKY72A	WRKY	MA1316.1	WRKY71	GCM domain factors	WRKY	evm.TU.scaffold_169.24	CNGC15C	Chr18	322994183	322994193	-	17.5909	7.15e-07	0.0274	AAAAGTCAAAG
evm.TU.scaffold_285.552	WRKY51	WRKY	MA1316.1	WRKY71	GCM domain factors	WRKY	evm.TU.scaffold_169.24	CNGC15C	Chr18	322994183	322994193	-	17.5909	7.15e-07	0.0274	AAAAGTCAAAG
evm.TU.scaffold_507.35	WRKY51	WRKY	MA1316.1	WRKY71	GCM domain factors	WRKY	evm.TU.scaffold_169.24	CNGC15C	Chr18	322994183	322994193	-	17.5909	7.15e-07	0.0274	AAAAGTCAAAG
evm.TU.scaffold_61.185	WRKY72A	WRKY	MA1316.1	WRKY71	GCM domain factors	WRKY	evm.TU.scaffold_169.24	CNGC15C	Chr18	322994183	322994193	-	17.5909	7.15e-07	0.0274	AAAAGTCAAAG
evm.TU.scaffold_611.105	WRKY4	WRKY	MA1316.1	WRKY71	GCM domain factors	WRKY	evm.TU.scaffold_169.24	CNGC15C	Chr18	322994183	322994193	-	17.5909	7.15e-07	0.0274	AAAAGTCAAAG
evm.TU.scaffold_811.89	WRKY69	WRKY	MA1316.1	WRKY71	GCM domain factors	WRKY	evm.TU.scaffold_169.24	CNGC15C	Chr18	322994183	322994193	-	17.5909	7.15e-07	0.0274	AAAAGTCAAAG
evm.TU.scaffold_10665.44	WRKY51	WRKY	MA1304.1	WRKY59	GCM domain factors	WRKY	evm.TU.scaffold_1028.190	CNGC15C	Chr17	313465370	313465381	-	16.3026	7.15e-07	0.0268	AAAAAGTCAACA
evm.TU.scaffold_12333.48	WRKY4	WRKY	MA1304.1	WRKY59	GCM domain factors	WRKY	evm.TU.scaffold_1028.190	CNGC15C	Chr17	313465370	313465381	-	16.3026	7.15e-07	0.0268	AAAAAGTCAACA
evm.TU.scaffold_1240.85	WRKY4	WRKY	MA1304.1	WRKY59	GCM domain factors	WRKY	evm.TU.scaffold_1028.190	CNGC15C	Chr17	313465370	313465381	-	16.3026	7.15e-07	0.0268	AAAAAGTCAACA
evm.TU.scaffold_1315.59	WRKY41	WRKY	MA1304.1	WRKY59	GCM domain factors	WRKY	evm.TU.scaffold_1028.190	CNGC15C	Chr17	313465370	313465381	-	16.3026	7.15e-07	0.0268	AAAAAGTCAACA
evm.TU.scaffold_1317.151	WRKY41	WRKY	MA1304.1	WRKY59	GCM domain factors	WRKY	evm.TU.scaffold_1028.190	CNGC15C	Chr17	313465370	313465381	-	16.3026	7.15e-07	0.0268	AAAAAGTCAACA
evm.TU.scaffold_1554.314	WRKY41	WRKY	MA1304.1	WRKY59	GCM domain factors	WRKY	evm.TU.scaffold_1028.190	CNGC15C	Chr17	313465370	313465381	-	16.3026	7.15e-07	0.0268	AAAAAGTCAACA
evm.TU.scaffold_1817.237	WRKY72A	WRKY	MA1304.1	WRKY59	GCM domain factors	WRKY	evm.TU.scaffold_1028.190	CNGC15C	Chr17	313465370	313465381	-	16.3026	7.15e-07	0.0268	AAAAAGTCAACA
evm.TU.scaffold_285.552	WRKY51	WRKY	MA1304.1	WRKY59	GCM domain factors	WRKY	evm.TU.scaffold_1028.190	CNGC15C	Chr17	313465370	313465381	-	16.3026	7.15e-07	0.0268	AAAAAGTCAACA
evm.TU.scaffold_507.35	WRKY51	WRKY	MA1304.1	WRKY59	GCM domain factors	WRKY	evm.TU.scaffold_1028.190	CNGC15C	Chr17	313465370	313465381	-	16.3026	7.15e-07	0.0268	AAAAAGTCAACA
evm.TU.scaffold_61.185	WRKY72A	WRKY	MA1304.1	WRKY59	GCM domain factors	WRKY	evm.TU.scaffold_1028.190	CNGC15C	Chr17	313465370	313465381	-	16.3026	7.15e-07	0.0268	AAAAAGTCAACA
evm.TU.scaffold_611.105	WRKY4	WRKY	MA1304.1	WRKY59	GCM domain factors	WRKY	evm.TU.scaffold_1028.190	CNGC15C	Chr17	313465370	313465381	-	16.3026	7.15e-07	0.0268	AAAAAGTCAACA
evm.TU.scaffold_811.89	WRKY69	WRKY	MA1304.1	WRKY59	GCM domain factors	WRKY	evm.TU.scaffold_1028.190	CNGC15C	Chr17	313465370	313465381	-	16.3026	7.15e-07	0.0268	AAAAAGTCAACA
evm.TU.scaffold_10665.44	WRKY51	WRKY	MA1304.1	WRKY59	GCM domain factors	WRKY	evm.TU.scaffold_490.149	CPK9	Chr14	48850325	48850336	+	16.3026	7.15e-07	0.0268	AAAAAGTCAACA
evm.TU.scaffold_12333.48	WRKY4	WRKY	MA1304.1	WRKY59	GCM domain factors	WRKY	evm.TU.scaffold_490.149	CPK9	Chr14	48850325	48850336	+	16.3026	7.15e-07	0.0268	AAAAAGTCAACA
evm.TU.scaffold_1240.85	WRKY4	WRKY	MA1304.1	WRKY59	GCM domain factors	WRKY	evm.TU.scaffold_490.149	CPK9	Chr14	48850325	48850336	+	16.3026	7.15e-07	0.0268	AAAAAGTCAACA
evm.TU.scaffold_1315.59	WRKY41	WRKY	MA1304.1	WRKY59	GCM domain factors	WRKY	evm.TU.scaffold_490.149	CPK9	Chr14	48850325	48850336	+	16.3026	7.15e-07	0.0268	AAAAAGTCAACA
evm.TU.scaffold_1317.151	WRKY41	WRKY	MA1304.1	WRKY59	GCM domain factors	WRKY	evm.TU.scaffold_490.149	CPK9	Chr14	48850325	48850336	+	16.3026	7.15e-07	0.0268	AAAAAGTCAACA
evm.TU.scaffold_1554.314	WRKY41	WRKY	MA1304.1	WRKY59	GCM domain factors	WRKY	evm.TU.scaffold_490.149	CPK9	Chr14	48850325	48850336	+	16.3026	7.15e-07	0.0268	AAAAAGTCAACA
evm.TU.scaffold_1817.237	WRKY72A	WRKY	MA1304.1	WRKY59	GCM domain factors	WRKY	evm.TU.scaffold_490.149	CPK9	Chr14	48850325	48850336	+	16.3026	7.15e-07	0.0268	AAAAAGTCAACA
evm.TU.scaffold_285.552	WRKY51	WRKY	MA1304.1	WRKY59	GCM domain factors	WRKY	evm.TU.scaffold_490.149	CPK9	Chr14	48850325	48850336	+	16.3026	7.15e-07	0.0268	AAAAAGTCAACA
evm.TU.scaffold_507.35	WRKY51	WRKY	MA1304.1	WRKY59	GCM domain factors	WRKY	evm.TU.scaffold_490.149	CPK9	Chr14	48850325	48850336	+	16.3026	7.15e-07	0.0268	AAAAAGTCAACA
evm.TU.scaffold_61.185	WRKY72A	WRKY	MA1304.1	WRKY59	GCM domain factors	WRKY	evm.TU.scaffold_490.149	CPK9	Chr14	48850325	48850336	+	16.3026	7.15e-07	0.0268	AAAAAGTCAACA
evm.TU.scaffold_611.105	WRKY4	WRKY	MA1304.1	WRKY59	GCM domain factors	WRKY	evm.TU.scaffold_490.149	CPK9	Chr14	48850325	48850336	+	16.3026	7.15e-07	0.0268	AAAAAGTCAACA
evm.TU.scaffold_811.89	WRKY69	WRKY	MA1304.1	WRKY59	GCM domain factors	WRKY	evm.TU.scaffold_490.149	CPK9	Chr14	48850325	48850336	+	16.3026	7.15e-07	0.0268	AAAAAGTCAACA
evm.TU.scaffold_10665.44	WRKY51	WRKY	MA1304.1	WRKY59	GCM domain factors	WRKY	evm.TU.scaffold_875.90	CPK9	Chr15	53174895	53174906	+	16.3026	7.15e-07	0.0268	AAAAAGTCAACA
evm.TU.scaffold_12333.48	WRKY4	WRKY	MA1304.1	WRKY59	GCM domain factors	WRKY	evm.TU.scaffold_875.90	CPK9	Chr15	53174895	53174906	+	16.3026	7.15e-07	0.0268	AAAAAGTCAACA
evm.TU.scaffold_1240.85	WRKY4	WRKY	MA1304.1	WRKY59	GCM domain factors	WRKY	evm.TU.scaffold_875.90	CPK9	Chr15	53174895	53174906	+	16.3026	7.15e-07	0.0268	AAAAAGTCAACA
evm.TU.scaffold_1315.59	WRKY41	WRKY	MA1304.1	WRKY59	GCM domain factors	WRKY	evm.TU.scaffold_875.90	CPK9	Chr15	53174895	53174906	+	16.3026	7.15e-07	0.0268	AAAAAGTCAACA
evm.TU.scaffold_1317.151	WRKY41	WRKY	MA1304.1	WRKY59	GCM domain factors	WRKY	evm.TU.scaffold_875.90	CPK9	Chr15	53174895	53174906	+	16.3026	7.15e-07	0.0268	AAAAAGTCAACA
evm.TU.scaffold_1554.314	WRKY41	WRKY	MA1304.1	WRKY59	GCM domain factors	WRKY	evm.TU.scaffold_875.90	CPK9	Chr15	53174895	53174906	+	16.3026	7.15e-07	0.0268	AAAAAGTCAACA
evm.TU.scaffold_1817.237	WRKY72A	WRKY	MA1304.1	WRKY59	GCM domain factors	WRKY	evm.TU.scaffold_875.90	CPK9	Chr15	53174895	53174906	+	16.3026	7.15e-07	0.0268	AAAAAGTCAACA
evm.TU.scaffold_285.552	WRKY51	WRKY	MA1304.1	WRKY59	GCM domain factors	WRKY	evm.TU.scaffold_875.90	CPK9	Chr15	53174895	53174906	+	16.3026	7.15e-07	0.0268	AAAAAGTCAACA
evm.TU.scaffold_507.35	WRKY51	WRKY	MA1304.1	WRKY59	GCM domain factors	WRKY	evm.TU.scaffold_875.90	CPK9	Chr15	53174895	53174906	+	16.3026	7.15e-07	0.0268	AAAAAGTCAACA
evm.TU.scaffold_61.185	WRKY72A	WRKY	MA1304.1	WRKY59	GCM domain factors	WRKY	evm.TU.scaffold_875.90	CPK9	Chr15	53174895	53174906	+	16.3026	7.15e-07	0.0268	AAAAAGTCAACA
evm.TU.scaffold_611.105	WRKY4	WRKY	MA1304.1	WRKY59	GCM domain factors	WRKY	evm.TU.scaffold_875.90	CPK9	Chr15	53174895	53174906	+	16.3026	7.15e-07	0.0268	AAAAAGTCAACA
evm.TU.scaffold_811.89	WRKY69	WRKY	MA1304.1	WRKY59	GCM domain factors	WRKY	evm.TU.scaffold_875.90	CPK9	Chr15	53174895	53174906	+	16.3026	7.15e-07	0.0268	AAAAAGTCAACA
evm.TU.scaffold_10665.44	WRKY51	WRKY	MA1304.1	WRKY59	GCM domain factors	WRKY	evm.TU.scaffold_2891.82	CPK9	Chr13	54217169	54217180	+	16.3026	7.15e-07	0.0268	AAAAAGTCAACA
evm.TU.scaffold_12333.48	WRKY4	WRKY	MA1304.1	WRKY59	GCM domain factors	WRKY	evm.TU.scaffold_2891.82	CPK9	Chr13	54217169	54217180	+	16.3026	7.15e-07	0.0268	AAAAAGTCAACA
evm.TU.scaffold_1240.85	WRKY4	WRKY	MA1304.1	WRKY59	GCM domain factors	WRKY	evm.TU.scaffold_2891.82	CPK9	Chr13	54217169	54217180	+	16.3026	7.15e-07	0.0268	AAAAAGTCAACA
evm.TU.scaffold_1315.59	WRKY41	WRKY	MA1304.1	WRKY59	GCM domain factors	WRKY	evm.TU.scaffold_2891.82	CPK9	Chr13	54217169	54217180	+	16.3026	7.15e-07	0.0268	AAAAAGTCAACA
evm.TU.scaffold_1317.151	WRKY41	WRKY	MA1304.1	WRKY59	GCM domain factors	WRKY	evm.TU.scaffold_2891.82	CPK9	Chr13	54217169	54217180	+	16.3026	7.15e-07	0.0268	AAAAAGTCAACA
evm.TU.scaffold_1554.314	WRKY41	WRKY	MA1304.1	WRKY59	GCM domain factors	WRKY	evm.TU.scaffold_2891.82	CPK9	Chr13	54217169	54217180	+	16.3026	7.15e-07	0.0268	AAAAAGTCAACA
evm.TU.scaffold_1817.237	WRKY72A	WRKY	MA1304.1	WRKY59	GCM domain factors	WRKY	evm.TU.scaffold_2891.82	CPK9	Chr13	54217169	54217180	+	16.3026	7.15e-07	0.0268	AAAAAGTCAACA
evm.TU.scaffold_285.552	WRKY51	WRKY	MA1304.1	WRKY59	GCM domain factors	WRKY	evm.TU.scaffold_2891.82	CPK9	Chr13	54217169	54217180	+	16.3026	7.15e-07	0.0268	AAAAAGTCAACA
evm.TU.scaffold_507.35	WRKY51	WRKY	MA1304.1	WRKY59	GCM domain factors	WRKY	evm.TU.scaffold_2891.82	CPK9	Chr13	54217169	54217180	+	16.3026	7.15e-07	0.0268	AAAAAGTCAACA
evm.TU.scaffold_61.185	WRKY72A	WRKY	MA1304.1	WRKY59	GCM domain factors	WRKY	evm.TU.scaffold_2891.82	CPK9	Chr13	54217169	54217180	+	16.3026	7.15e-07	0.0268	AAAAAGTCAACA
evm.TU.scaffold_611.105	WRKY4	WRKY	MA1304.1	WRKY59	GCM domain factors	WRKY	evm.TU.scaffold_2891.82	CPK9	Chr13	54217169	54217180	+	16.3026	7.15e-07	0.0268	AAAAAGTCAACA
evm.TU.scaffold_811.89	WRKY69	WRKY	MA1304.1	WRKY59	GCM domain factors	WRKY	evm.TU.scaffold_2891.82	CPK9	Chr13	54217169	54217180	+	16.3026	7.15e-07	0.0268	AAAAAGTCAACA
evm.TU.scaffold_10665.44	WRKY51	WRKY	MA1301.1	WRKY33	GCM domain factors	WRKY	evm.TU.scaffold_169.24	CNGC15C	Chr18	322994183	322994193	-	16.8485	7.15e-07	0.057	AAAAGTCAAAG
evm.TU.scaffold_12333.48	WRKY4	WRKY	MA1301.1	WRKY33	GCM domain factors	WRKY	evm.TU.scaffold_169.24	CNGC15C	Chr18	322994183	322994193	-	16.8485	7.15e-07	0.057	AAAAGTCAAAG
evm.TU.scaffold_1240.85	WRKY4	WRKY	MA1301.1	WRKY33	GCM domain factors	WRKY	evm.TU.scaffold_169.24	CNGC15C	Chr18	322994183	322994193	-	16.8485	7.15e-07	0.057	AAAAGTCAAAG
evm.TU.scaffold_1315.59	WRKY41	WRKY	MA1301.1	WRKY33	GCM domain factors	WRKY	evm.TU.scaffold_169.24	CNGC15C	Chr18	322994183	322994193	-	16.8485	7.15e-07	0.057	AAAAGTCAAAG
evm.TU.scaffold_1317.151	WRKY41	WRKY	MA1301.1	WRKY33	GCM domain factors	WRKY	evm.TU.scaffold_169.24	CNGC15C	Chr18	322994183	322994193	-	16.8485	7.15e-07	0.057	AAAAGTCAAAG
evm.TU.scaffold_1554.314	WRKY41	WRKY	MA1301.1	WRKY33	GCM domain factors	WRKY	evm.TU.scaffold_169.24	CNGC15C	Chr18	322994183	322994193	-	16.8485	7.15e-07	0.057	AAAAGTCAAAG
evm.TU.scaffold_1817.237	WRKY72A	WRKY	MA1301.1	WRKY33	GCM domain factors	WRKY	evm.TU.scaffold_169.24	CNGC15C	Chr18	322994183	322994193	-	16.8485	7.15e-07	0.057	AAAAGTCAAAG
evm.TU.scaffold_285.552	WRKY51	WRKY	MA1301.1	WRKY33	GCM domain factors	WRKY	evm.TU.scaffold_169.24	CNGC15C	Chr18	322994183	322994193	-	16.8485	7.15e-07	0.057	AAAAGTCAAAG
evm.TU.scaffold_507.35	WRKY51	WRKY	MA1301.1	WRKY33	GCM domain factors	WRKY	evm.TU.scaffold_169.24	CNGC15C	Chr18	322994183	322994193	-	16.8485	7.15e-07	0.057	AAAAGTCAAAG
evm.TU.scaffold_61.185	WRKY72A	WRKY	MA1301.1	WRKY33	GCM domain factors	WRKY	evm.TU.scaffold_169.24	CNGC15C	Chr18	322994183	322994193	-	16.8485	7.15e-07	0.057	AAAAGTCAAAG
evm.TU.scaffold_611.105	WRKY4	WRKY	MA1301.1	WRKY33	GCM domain factors	WRKY	evm.TU.scaffold_169.24	CNGC15C	Chr18	322994183	322994193	-	16.8485	7.15e-07	0.057	AAAAGTCAAAG
evm.TU.scaffold_811.89	WRKY69	WRKY	MA1301.1	WRKY33	GCM domain factors	WRKY	evm.TU.scaffold_169.24	CNGC15C	Chr18	322994183	322994193	-	16.8485	7.15e-07	0.057	AAAAGTCAAAG
evm.TU.scaffold_10665.44	WRKY51	WRKY	MA1083.2	WRKY30	GCM domain factors	WRKY	evm.TU.scaffold_903.145	RBOHC	Chr3	279049597	279049610	+	16.56	7.26e-07	0.14	TAAGTCAACGCAGA
evm.TU.scaffold_12333.48	WRKY4	WRKY	MA1083.2	WRKY30	GCM domain factors	WRKY	evm.TU.scaffold_903.145	RBOHC	Chr3	279049597	279049610	+	16.56	7.26e-07	0.14	TAAGTCAACGCAGA
evm.TU.scaffold_1240.85	WRKY4	WRKY	MA1083.2	WRKY30	GCM domain factors	WRKY	evm.TU.scaffold_903.145	RBOHC	Chr3	279049597	279049610	+	16.56	7.26e-07	0.14	TAAGTCAACGCAGA
evm.TU.scaffold_1315.59	WRKY41	WRKY	MA1083.2	WRKY30	GCM domain factors	WRKY	evm.TU.scaffold_903.145	RBOHC	Chr3	279049597	279049610	+	16.56	7.26e-07	0.14	TAAGTCAACGCAGA
evm.TU.scaffold_1317.151	WRKY41	WRKY	MA1083.2	WRKY30	GCM domain factors	WRKY	evm.TU.scaffold_903.145	RBOHC	Chr3	279049597	279049610	+	16.56	7.26e-07	0.14	TAAGTCAACGCAGA
evm.TU.scaffold_1554.314	WRKY41	WRKY	MA1083.2	WRKY30	GCM domain factors	WRKY	evm.TU.scaffold_903.145	RBOHC	Chr3	279049597	279049610	+	16.56	7.26e-07	0.14	TAAGTCAACGCAGA
evm.TU.scaffold_1817.237	WRKY72A	WRKY	MA1083.2	WRKY30	GCM domain factors	WRKY	evm.TU.scaffold_903.145	RBOHC	Chr3	279049597	279049610	+	16.56	7.26e-07	0.14	TAAGTCAACGCAGA
evm.TU.scaffold_285.552	WRKY51	WRKY	MA1083.2	WRKY30	GCM domain factors	WRKY	evm.TU.scaffold_903.145	RBOHC	Chr3	279049597	279049610	+	16.56	7.26e-07	0.14	TAAGTCAACGCAGA
evm.TU.scaffold_507.35	WRKY51	WRKY	MA1083.2	WRKY30	GCM domain factors	WRKY	evm.TU.scaffold_903.145	RBOHC	Chr3	279049597	279049610	+	16.56	7.26e-07	0.14	TAAGTCAACGCAGA
evm.TU.scaffold_61.185	WRKY72A	WRKY	MA1083.2	WRKY30	GCM domain factors	WRKY	evm.TU.scaffold_903.145	RBOHC	Chr3	279049597	279049610	+	16.56	7.26e-07	0.14	TAAGTCAACGCAGA
evm.TU.scaffold_611.105	WRKY4	WRKY	MA1083.2	WRKY30	GCM domain factors	WRKY	evm.TU.scaffold_903.145	RBOHC	Chr3	279049597	279049610	+	16.56	7.26e-07	0.14	TAAGTCAACGCAGA
evm.TU.scaffold_811.89	WRKY69	WRKY	MA1083.2	WRKY30	GCM domain factors	WRKY	evm.TU.scaffold_903.145	RBOHC	Chr3	279049597	279049610	+	16.56	7.26e-07	0.14	TAAGTCAACGCAGA
evm.TU.scaffold_10665.44	WRKY51	WRKY	MA1315.1	WRKY24	GCM domain factors	WRKY	evm.TU.scaffold_1028.190	CNGC15C	Chr17	313465369	313465382	+	17.3788	7.64e-07	0.0429	GTGTTGACTTTTTC
evm.TU.scaffold_12333.48	WRKY4	WRKY	MA1315.1	WRKY24	GCM domain factors	WRKY	evm.TU.scaffold_1028.190	CNGC15C	Chr17	313465369	313465382	+	17.3788	7.64e-07	0.0429	GTGTTGACTTTTTC
evm.TU.scaffold_1240.85	WRKY4	WRKY	MA1315.1	WRKY24	GCM domain factors	WRKY	evm.TU.scaffold_1028.190	CNGC15C	Chr17	313465369	313465382	+	17.3788	7.64e-07	0.0429	GTGTTGACTTTTTC
evm.TU.scaffold_1315.59	WRKY41	WRKY	MA1315.1	WRKY24	GCM domain factors	WRKY	evm.TU.scaffold_1028.190	CNGC15C	Chr17	313465369	313465382	+	17.3788	7.64e-07	0.0429	GTGTTGACTTTTTC
evm.TU.scaffold_1317.151	WRKY41	WRKY	MA1315.1	WRKY24	GCM domain factors	WRKY	evm.TU.scaffold_1028.190	CNGC15C	Chr17	313465369	313465382	+	17.3788	7.64e-07	0.0429	GTGTTGACTTTTTC
evm.TU.scaffold_1554.314	WRKY41	WRKY	MA1315.1	WRKY24	GCM domain factors	WRKY	evm.TU.scaffold_1028.190	CNGC15C	Chr17	313465369	313465382	+	17.3788	7.64e-07	0.0429	GTGTTGACTTTTTC
evm.TU.scaffold_1817.237	WRKY72A	WRKY	MA1315.1	WRKY24	GCM domain factors	WRKY	evm.TU.scaffold_1028.190	CNGC15C	Chr17	313465369	313465382	+	17.3788	7.64e-07	0.0429	GTGTTGACTTTTTC
evm.TU.scaffold_285.552	WRKY51	WRKY	MA1315.1	WRKY24	GCM domain factors	WRKY	evm.TU.scaffold_1028.190	CNGC15C	Chr17	313465369	313465382	+	17.3788	7.64e-07	0.0429	GTGTTGACTTTTTC
evm.TU.scaffold_507.35	WRKY51	WRKY	MA1315.1	WRKY24	GCM domain factors	WRKY	evm.TU.scaffold_1028.190	CNGC15C	Chr17	313465369	313465382	+	17.3788	7.64e-07	0.0429	GTGTTGACTTTTTC
evm.TU.scaffold_61.185	WRKY72A	WRKY	MA1315.1	WRKY24	GCM domain factors	WRKY	evm.TU.scaffold_1028.190	CNGC15C	Chr17	313465369	313465382	+	17.3788	7.64e-07	0.0429	GTGTTGACTTTTTC
evm.TU.scaffold_611.105	WRKY4	WRKY	MA1315.1	WRKY24	GCM domain factors	WRKY	evm.TU.scaffold_1028.190	CNGC15C	Chr17	313465369	313465382	+	17.3788	7.64e-07	0.0429	GTGTTGACTTTTTC
evm.TU.scaffold_811.89	WRKY69	WRKY	MA1315.1	WRKY24	GCM domain factors	WRKY	evm.TU.scaffold_1028.190	CNGC15C	Chr17	313465369	313465382	+	17.3788	7.64e-07	0.0429	GTGTTGACTTTTTC
evm.TU.scaffold_10665.44	WRKY51	WRKY	MA1297.1	WRKY26	GCM domain factors	WRKY	evm.TU.scaffold_2387.126	At4g27190	Chr24	260614645	260614657	+	17.2169	8.79e-07	0.119	ACAAGTCAACGGT
evm.TU.scaffold_12333.48	WRKY4	WRKY	MA1297.1	WRKY26	GCM domain factors	WRKY	evm.TU.scaffold_2387.126	At4g27190	Chr24	260614645	260614657	+	17.2169	8.79e-07	0.119	ACAAGTCAACGGT
evm.TU.scaffold_1240.85	WRKY4	WRKY	MA1297.1	WRKY26	GCM domain factors	WRKY	evm.TU.scaffold_2387.126	At4g27190	Chr24	260614645	260614657	+	17.2169	8.79e-07	0.119	ACAAGTCAACGGT
evm.TU.scaffold_1315.59	WRKY41	WRKY	MA1297.1	WRKY26	GCM domain factors	WRKY	evm.TU.scaffold_2387.126	At4g27190	Chr24	260614645	260614657	+	17.2169	8.79e-07	0.119	ACAAGTCAACGGT
evm.TU.scaffold_1317.151	WRKY41	WRKY	MA1297.1	WRKY26	GCM domain factors	WRKY	evm.TU.scaffold_2387.126	At4g27190	Chr24	260614645	260614657	+	17.2169	8.79e-07	0.119	ACAAGTCAACGGT
evm.TU.scaffold_1554.314	WRKY41	WRKY	MA1297.1	WRKY26	GCM domain factors	WRKY	evm.TU.scaffold_2387.126	At4g27190	Chr24	260614645	260614657	+	17.2169	8.79e-07	0.119	ACAAGTCAACGGT
evm.TU.scaffold_1817.237	WRKY72A	WRKY	MA1297.1	WRKY26	GCM domain factors	WRKY	evm.TU.scaffold_2387.126	At4g27190	Chr24	260614645	260614657	+	17.2169	8.79e-07	0.119	ACAAGTCAACGGT
evm.TU.scaffold_285.552	WRKY51	WRKY	MA1297.1	WRKY26	GCM domain factors	WRKY	evm.TU.scaffold_2387.126	At4g27190	Chr24	260614645	260614657	+	17.2169	8.79e-07	0.119	ACAAGTCAACGGT
evm.TU.scaffold_507.35	WRKY51	WRKY	MA1297.1	WRKY26	GCM domain factors	WRKY	evm.TU.scaffold_2387.126	At4g27190	Chr24	260614645	260614657	+	17.2169	8.79e-07	0.119	ACAAGTCAACGGT
evm.TU.scaffold_61.185	WRKY72A	WRKY	MA1297.1	WRKY26	GCM domain factors	WRKY	evm.TU.scaffold_2387.126	At4g27190	Chr24	260614645	260614657	+	17.2169	8.79e-07	0.119	ACAAGTCAACGGT
evm.TU.scaffold_611.105	WRKY4	WRKY	MA1297.1	WRKY26	GCM domain factors	WRKY	evm.TU.scaffold_2387.126	At4g27190	Chr24	260614645	260614657	+	17.2169	8.79e-07	0.119	ACAAGTCAACGGT
evm.TU.scaffold_811.89	WRKY69	WRKY	MA1297.1	WRKY26	GCM domain factors	WRKY	evm.TU.scaffold_2387.126	At4g27190	Chr24	260614645	260614657	+	17.2169	8.79e-07	0.119	ACAAGTCAACGGT
evm.TU.scaffold_10665.44	WRKY51	WRKY	MA1312.1	WRKY47	GCM domain factors	WRKY	evm.TU.scaffold_1531.120	FLS2	Chr14	277231044	277231057	-	16.759	8.83e-07	0.0926	ACCGACTTTGACCT
evm.TU.scaffold_12333.48	WRKY4	WRKY	MA1312.1	WRKY47	GCM domain factors	WRKY	evm.TU.scaffold_1531.120	FLS2	Chr14	277231044	277231057	-	16.759	8.83e-07	0.0926	ACCGACTTTGACCT
evm.TU.scaffold_1240.85	WRKY4	WRKY	MA1312.1	WRKY47	GCM domain factors	WRKY	evm.TU.scaffold_1531.120	FLS2	Chr14	277231044	277231057	-	16.759	8.83e-07	0.0926	ACCGACTTTGACCT
evm.TU.scaffold_1315.59	WRKY41	WRKY	MA1312.1	WRKY47	GCM domain factors	WRKY	evm.TU.scaffold_1531.120	FLS2	Chr14	277231044	277231057	-	16.759	8.83e-07	0.0926	ACCGACTTTGACCT
evm.TU.scaffold_1317.151	WRKY41	WRKY	MA1312.1	WRKY47	GCM domain factors	WRKY	evm.TU.scaffold_1531.120	FLS2	Chr14	277231044	277231057	-	16.759	8.83e-07	0.0926	ACCGACTTTGACCT
evm.TU.scaffold_1554.314	WRKY41	WRKY	MA1312.1	WRKY47	GCM domain factors	WRKY	evm.TU.scaffold_1531.120	FLS2	Chr14	277231044	277231057	-	16.759	8.83e-07	0.0926	ACCGACTTTGACCT
evm.TU.scaffold_1817.237	WRKY72A	WRKY	MA1312.1	WRKY47	GCM domain factors	WRKY	evm.TU.scaffold_1531.120	FLS2	Chr14	277231044	277231057	-	16.759	8.83e-07	0.0926	ACCGACTTTGACCT
evm.TU.scaffold_285.552	WRKY51	WRKY	MA1312.1	WRKY47	GCM domain factors	WRKY	evm.TU.scaffold_1531.120	FLS2	Chr14	277231044	277231057	-	16.759	8.83e-07	0.0926	ACCGACTTTGACCT
evm.TU.scaffold_507.35	WRKY51	WRKY	MA1312.1	WRKY47	GCM domain factors	WRKY	evm.TU.scaffold_1531.120	FLS2	Chr14	277231044	277231057	-	16.759	8.83e-07	0.0926	ACCGACTTTGACCT
evm.TU.scaffold_61.185	WRKY72A	WRKY	MA1312.1	WRKY47	GCM domain factors	WRKY	evm.TU.scaffold_1531.120	FLS2	Chr14	277231044	277231057	-	16.759	8.83e-07	0.0926	ACCGACTTTGACCT
evm.TU.scaffold_611.105	WRKY4	WRKY	MA1312.1	WRKY47	GCM domain factors	WRKY	evm.TU.scaffold_1531.120	FLS2	Chr14	277231044	277231057	-	16.759	8.83e-07	0.0926	ACCGACTTTGACCT
evm.TU.scaffold_811.89	WRKY69	WRKY	MA1312.1	WRKY47	GCM domain factors	WRKY	evm.TU.scaffold_1531.120	FLS2	Chr14	277231044	277231057	-	16.759	8.83e-07	0.0926	ACCGACTTTGACCT
evm.TU.scaffold_10665.44	WRKY51	WRKY	MA1299.1	WRKY17	GCM domain factors	WRKY	evm.TU.scaffold_490.149	CPK9	Chr14	48850325	48850338	+	17.3947	8.94e-07	0.0456	AAAAAGTCAACATG
evm.TU.scaffold_12333.48	WRKY4	WRKY	MA1299.1	WRKY17	GCM domain factors	WRKY	evm.TU.scaffold_490.149	CPK9	Chr14	48850325	48850338	+	17.3947	8.94e-07	0.0456	AAAAAGTCAACATG
evm.TU.scaffold_1240.85	WRKY4	WRKY	MA1299.1	WRKY17	GCM domain factors	WRKY	evm.TU.scaffold_490.149	CPK9	Chr14	48850325	48850338	+	17.3947	8.94e-07	0.0456	AAAAAGTCAACATG
evm.TU.scaffold_1315.59	WRKY41	WRKY	MA1299.1	WRKY17	GCM domain factors	WRKY	evm.TU.scaffold_490.149	CPK9	Chr14	48850325	48850338	+	17.3947	8.94e-07	0.0456	AAAAAGTCAACATG
evm.TU.scaffold_1317.151	WRKY41	WRKY	MA1299.1	WRKY17	GCM domain factors	WRKY	evm.TU.scaffold_490.149	CPK9	Chr14	48850325	48850338	+	17.3947	8.94e-07	0.0456	AAAAAGTCAACATG
evm.TU.scaffold_1554.314	WRKY41	WRKY	MA1299.1	WRKY17	GCM domain factors	WRKY	evm.TU.scaffold_490.149	CPK9	Chr14	48850325	48850338	+	17.3947	8.94e-07	0.0456	AAAAAGTCAACATG
evm.TU.scaffold_1817.237	WRKY72A	WRKY	MA1299.1	WRKY17	GCM domain factors	WRKY	evm.TU.scaffold_490.149	CPK9	Chr14	48850325	48850338	+	17.3947	8.94e-07	0.0456	AAAAAGTCAACATG
evm.TU.scaffold_285.552	WRKY51	WRKY	MA1299.1	WRKY17	GCM domain factors	WRKY	evm.TU.scaffold_490.149	CPK9	Chr14	48850325	48850338	+	17.3947	8.94e-07	0.0456	AAAAAGTCAACATG
evm.TU.scaffold_507.35	WRKY51	WRKY	MA1299.1	WRKY17	GCM domain factors	WRKY	evm.TU.scaffold_490.149	CPK9	Chr14	48850325	48850338	+	17.3947	8.94e-07	0.0456	AAAAAGTCAACATG
evm.TU.scaffold_61.185	WRKY72A	WRKY	MA1299.1	WRKY17	GCM domain factors	WRKY	evm.TU.scaffold_490.149	CPK9	Chr14	48850325	48850338	+	17.3947	8.94e-07	0.0456	AAAAAGTCAACATG
evm.TU.scaffold_611.105	WRKY4	WRKY	MA1299.1	WRKY17	GCM domain factors	WRKY	evm.TU.scaffold_490.149	CPK9	Chr14	48850325	48850338	+	17.3947	8.94e-07	0.0456	AAAAAGTCAACATG
evm.TU.scaffold_811.89	WRKY69	WRKY	MA1299.1	WRKY17	GCM domain factors	WRKY	evm.TU.scaffold_490.149	CPK9	Chr14	48850325	48850338	+	17.3947	8.94e-07	0.0456	AAAAAGTCAACATG
evm.TU.scaffold_10665.44	WRKY51	WRKY	MA1299.1	WRKY17	GCM domain factors	WRKY	evm.TU.scaffold_875.90	CPK9	Chr15	53174895	53174908	+	17.3947	8.94e-07	0.0456	AAAAAGTCAACATG
evm.TU.scaffold_12333.48	WRKY4	WRKY	MA1299.1	WRKY17	GCM domain factors	WRKY	evm.TU.scaffold_875.90	CPK9	Chr15	53174895	53174908	+	17.3947	8.94e-07	0.0456	AAAAAGTCAACATG
evm.TU.scaffold_1240.85	WRKY4	WRKY	MA1299.1	WRKY17	GCM domain factors	WRKY	evm.TU.scaffold_875.90	CPK9	Chr15	53174895	53174908	+	17.3947	8.94e-07	0.0456	AAAAAGTCAACATG
evm.TU.scaffold_1315.59	WRKY41	WRKY	MA1299.1	WRKY17	GCM domain factors	WRKY	evm.TU.scaffold_875.90	CPK9	Chr15	53174895	53174908	+	17.3947	8.94e-07	0.0456	AAAAAGTCAACATG
evm.TU.scaffold_1317.151	WRKY41	WRKY	MA1299.1	WRKY17	GCM domain factors	WRKY	evm.TU.scaffold_875.90	CPK9	Chr15	53174895	53174908	+	17.3947	8.94e-07	0.0456	AAAAAGTCAACATG
evm.TU.scaffold_1554.314	WRKY41	WRKY	MA1299.1	WRKY17	GCM domain factors	WRKY	evm.TU.scaffold_875.90	CPK9	Chr15	53174895	53174908	+	17.3947	8.94e-07	0.0456	AAAAAGTCAACATG
evm.TU.scaffold_1817.237	WRKY72A	WRKY	MA1299.1	WRKY17	GCM domain factors	WRKY	evm.TU.scaffold_875.90	CPK9	Chr15	53174895	53174908	+	17.3947	8.94e-07	0.0456	AAAAAGTCAACATG
evm.TU.scaffold_285.552	WRKY51	WRKY	MA1299.1	WRKY17	GCM domain factors	WRKY	evm.TU.scaffold_875.90	CPK9	Chr15	53174895	53174908	+	17.3947	8.94e-07	0.0456	AAAAAGTCAACATG
evm.TU.scaffold_507.35	WRKY51	WRKY	MA1299.1	WRKY17	GCM domain factors	WRKY	evm.TU.scaffold_875.90	CPK9	Chr15	53174895	53174908	+	17.3947	8.94e-07	0.0456	AAAAAGTCAACATG
evm.TU.scaffold_61.185	WRKY72A	WRKY	MA1299.1	WRKY17	GCM domain factors	WRKY	evm.TU.scaffold_875.90	CPK9	Chr15	53174895	53174908	+	17.3947	8.94e-07	0.0456	AAAAAGTCAACATG
evm.TU.scaffold_611.105	WRKY4	WRKY	MA1299.1	WRKY17	GCM domain factors	WRKY	evm.TU.scaffold_875.90	CPK9	Chr15	53174895	53174908	+	17.3947	8.94e-07	0.0456	AAAAAGTCAACATG
evm.TU.scaffold_811.89	WRKY69	WRKY	MA1299.1	WRKY17	GCM domain factors	WRKY	evm.TU.scaffold_875.90	CPK9	Chr15	53174895	53174908	+	17.3947	8.94e-07	0.0456	AAAAAGTCAACATG
evm.TU.scaffold_10665.44	WRKY51	WRKY	MA1299.1	WRKY17	GCM domain factors	WRKY	evm.TU.scaffold_2891.82	CPK9	Chr13	54217169	54217182	+	17.3947	8.94e-07	0.0456	AAAAAGTCAACATG
evm.TU.scaffold_12333.48	WRKY4	WRKY	MA1299.1	WRKY17	GCM domain factors	WRKY	evm.TU.scaffold_2891.82	CPK9	Chr13	54217169	54217182	+	17.3947	8.94e-07	0.0456	AAAAAGTCAACATG
evm.TU.scaffold_1240.85	WRKY4	WRKY	MA1299.1	WRKY17	GCM domain factors	WRKY	evm.TU.scaffold_2891.82	CPK9	Chr13	54217169	54217182	+	17.3947	8.94e-07	0.0456	AAAAAGTCAACATG
evm.TU.scaffold_1315.59	WRKY41	WRKY	MA1299.1	WRKY17	GCM domain factors	WRKY	evm.TU.scaffold_2891.82	CPK9	Chr13	54217169	54217182	+	17.3947	8.94e-07	0.0456	AAAAAGTCAACATG
evm.TU.scaffold_1317.151	WRKY41	WRKY	MA1299.1	WRKY17	GCM domain factors	WRKY	evm.TU.scaffold_2891.82	CPK9	Chr13	54217169	54217182	+	17.3947	8.94e-07	0.0456	AAAAAGTCAACATG
evm.TU.scaffold_1554.314	WRKY41	WRKY	MA1299.1	WRKY17	GCM domain factors	WRKY	evm.TU.scaffold_2891.82	CPK9	Chr13	54217169	54217182	+	17.3947	8.94e-07	0.0456	AAAAAGTCAACATG
evm.TU.scaffold_1817.237	WRKY72A	WRKY	MA1299.1	WRKY17	GCM domain factors	WRKY	evm.TU.scaffold_2891.82	CPK9	Chr13	54217169	54217182	+	17.3947	8.94e-07	0.0456	AAAAAGTCAACATG
evm.TU.scaffold_285.552	WRKY51	WRKY	MA1299.1	WRKY17	GCM domain factors	WRKY	evm.TU.scaffold_2891.82	CPK9	Chr13	54217169	54217182	+	17.3947	8.94e-07	0.0456	AAAAAGTCAACATG
evm.TU.scaffold_507.35	WRKY51	WRKY	MA1299.1	WRKY17	GCM domain factors	WRKY	evm.TU.scaffold_2891.82	CPK9	Chr13	54217169	54217182	+	17.3947	8.94e-07	0.0456	AAAAAGTCAACATG
evm.TU.scaffold_61.185	WRKY72A	WRKY	MA1299.1	WRKY17	GCM domain factors	WRKY	evm.TU.scaffold_2891.82	CPK9	Chr13	54217169	54217182	+	17.3947	8.94e-07	0.0456	AAAAAGTCAACATG
evm.TU.scaffold_611.105	WRKY4	WRKY	MA1299.1	WRKY17	GCM domain factors	WRKY	evm.TU.scaffold_2891.82	CPK9	Chr13	54217169	54217182	+	17.3947	8.94e-07	0.0456	AAAAAGTCAACATG
evm.TU.scaffold_811.89	WRKY69	WRKY	MA1299.1	WRKY17	GCM domain factors	WRKY	evm.TU.scaffold_2891.82	CPK9	Chr13	54217169	54217182	+	17.3947	8.94e-07	0.0456	AAAAAGTCAACATG
evm.TU.scaffold_10665.44	WRKY51	WRKY	MA1313.1	WRKY7	GCM domain factors	WRKY	evm.TU.scaffold_1028.190	CNGC15C	Chr17	313465368	313465381	+	17.7273	9.16e-07	0.0673	TGTGTTGACTTTTT
evm.TU.scaffold_12333.48	WRKY4	WRKY	MA1313.1	WRKY7	GCM domain factors	WRKY	evm.TU.scaffold_1028.190	CNGC15C	Chr17	313465368	313465381	+	17.7273	9.16e-07	0.0673	TGTGTTGACTTTTT
evm.TU.scaffold_1240.85	WRKY4	WRKY	MA1313.1	WRKY7	GCM domain factors	WRKY	evm.TU.scaffold_1028.190	CNGC15C	Chr17	313465368	313465381	+	17.7273	9.16e-07	0.0673	TGTGTTGACTTTTT
evm.TU.scaffold_1315.59	WRKY41	WRKY	MA1313.1	WRKY7	GCM domain factors	WRKY	evm.TU.scaffold_1028.190	CNGC15C	Chr17	313465368	313465381	+	17.7273	9.16e-07	0.0673	TGTGTTGACTTTTT
evm.TU.scaffold_1317.151	WRKY41	WRKY	MA1313.1	WRKY7	GCM domain factors	WRKY	evm.TU.scaffold_1028.190	CNGC15C	Chr17	313465368	313465381	+	17.7273	9.16e-07	0.0673	TGTGTTGACTTTTT
evm.TU.scaffold_1554.314	WRKY41	WRKY	MA1313.1	WRKY7	GCM domain factors	WRKY	evm.TU.scaffold_1028.190	CNGC15C	Chr17	313465368	313465381	+	17.7273	9.16e-07	0.0673	TGTGTTGACTTTTT
evm.TU.scaffold_1817.237	WRKY72A	WRKY	MA1313.1	WRKY7	GCM domain factors	WRKY	evm.TU.scaffold_1028.190	CNGC15C	Chr17	313465368	313465381	+	17.7273	9.16e-07	0.0673	TGTGTTGACTTTTT
evm.TU.scaffold_285.552	WRKY51	WRKY	MA1313.1	WRKY7	GCM domain factors	WRKY	evm.TU.scaffold_1028.190	CNGC15C	Chr17	313465368	313465381	+	17.7273	9.16e-07	0.0673	TGTGTTGACTTTTT
evm.TU.scaffold_507.35	WRKY51	WRKY	MA1313.1	WRKY7	GCM domain factors	WRKY	evm.TU.scaffold_1028.190	CNGC15C	Chr17	313465368	313465381	+	17.7273	9.16e-07	0.0673	TGTGTTGACTTTTT
evm.TU.scaffold_61.185	WRKY72A	WRKY	MA1313.1	WRKY7	GCM domain factors	WRKY	evm.TU.scaffold_1028.190	CNGC15C	Chr17	313465368	313465381	+	17.7273	9.16e-07	0.0673	TGTGTTGACTTTTT
evm.TU.scaffold_611.105	WRKY4	WRKY	MA1313.1	WRKY7	GCM domain factors	WRKY	evm.TU.scaffold_1028.190	CNGC15C	Chr17	313465368	313465381	+	17.7273	9.16e-07	0.0673	TGTGTTGACTTTTT
evm.TU.scaffold_811.89	WRKY69	WRKY	MA1313.1	WRKY7	GCM domain factors	WRKY	evm.TU.scaffold_1028.190	CNGC15C	Chr17	313465368	313465381	+	17.7273	9.16e-07	0.0673	TGTGTTGACTTTTT
evm.TU.scaffold_10665.44	WRKY51	WRKY	MA1315.1	WRKY24	GCM domain factors	WRKY	evm.TU.scaffold_490.149	CPK9	Chr14	48850324	48850337	-	17.1667	9.28e-07	0.0429	ATGTTGACTTTTTA
evm.TU.scaffold_12333.48	WRKY4	WRKY	MA1315.1	WRKY24	GCM domain factors	WRKY	evm.TU.scaffold_490.149	CPK9	Chr14	48850324	48850337	-	17.1667	9.28e-07	0.0429	ATGTTGACTTTTTA
evm.TU.scaffold_1240.85	WRKY4	WRKY	MA1315.1	WRKY24	GCM domain factors	WRKY	evm.TU.scaffold_490.149	CPK9	Chr14	48850324	48850337	-	17.1667	9.28e-07	0.0429	ATGTTGACTTTTTA
evm.TU.scaffold_1315.59	WRKY41	WRKY	MA1315.1	WRKY24	GCM domain factors	WRKY	evm.TU.scaffold_490.149	CPK9	Chr14	48850324	48850337	-	17.1667	9.28e-07	0.0429	ATGTTGACTTTTTA
evm.TU.scaffold_1317.151	WRKY41	WRKY	MA1315.1	WRKY24	GCM domain factors	WRKY	evm.TU.scaffold_490.149	CPK9	Chr14	48850324	48850337	-	17.1667	9.28e-07	0.0429	ATGTTGACTTTTTA
evm.TU.scaffold_1554.314	WRKY41	WRKY	MA1315.1	WRKY24	GCM domain factors	WRKY	evm.TU.scaffold_490.149	CPK9	Chr14	48850324	48850337	-	17.1667	9.28e-07	0.0429	ATGTTGACTTTTTA
evm.TU.scaffold_1817.237	WRKY72A	WRKY	MA1315.1	WRKY24	GCM domain factors	WRKY	evm.TU.scaffold_490.149	CPK9	Chr14	48850324	48850337	-	17.1667	9.28e-07	0.0429	ATGTTGACTTTTTA
evm.TU.scaffold_285.552	WRKY51	WRKY	MA1315.1	WRKY24	GCM domain factors	WRKY	evm.TU.scaffold_490.149	CPK9	Chr14	48850324	48850337	-	17.1667	9.28e-07	0.0429	ATGTTGACTTTTTA
evm.TU.scaffold_507.35	WRKY51	WRKY	MA1315.1	WRKY24	GCM domain factors	WRKY	evm.TU.scaffold_490.149	CPK9	Chr14	48850324	48850337	-	17.1667	9.28e-07	0.0429	ATGTTGACTTTTTA
evm.TU.scaffold_61.185	WRKY72A	WRKY	MA1315.1	WRKY24	GCM domain factors	WRKY	evm.TU.scaffold_490.149	CPK9	Chr14	48850324	48850337	-	17.1667	9.28e-07	0.0429	ATGTTGACTTTTTA
evm.TU.scaffold_611.105	WRKY4	WRKY	MA1315.1	WRKY24	GCM domain factors	WRKY	evm.TU.scaffold_490.149	CPK9	Chr14	48850324	48850337	-	17.1667	9.28e-07	0.0429	ATGTTGACTTTTTA
evm.TU.scaffold_811.89	WRKY69	WRKY	MA1315.1	WRKY24	GCM domain factors	WRKY	evm.TU.scaffold_490.149	CPK9	Chr14	48850324	48850337	-	17.1667	9.28e-07	0.0429	ATGTTGACTTTTTA
evm.TU.scaffold_10665.44	WRKY51	WRKY	MA1315.1	WRKY24	GCM domain factors	WRKY	evm.TU.scaffold_875.90	CPK9	Chr15	53174894	53174907	-	17.1667	9.28e-07	0.0429	ATGTTGACTTTTTA
evm.TU.scaffold_12333.48	WRKY4	WRKY	MA1315.1	WRKY24	GCM domain factors	WRKY	evm.TU.scaffold_875.90	CPK9	Chr15	53174894	53174907	-	17.1667	9.28e-07	0.0429	ATGTTGACTTTTTA
evm.TU.scaffold_1240.85	WRKY4	WRKY	MA1315.1	WRKY24	GCM domain factors	WRKY	evm.TU.scaffold_875.90	CPK9	Chr15	53174894	53174907	-	17.1667	9.28e-07	0.0429	ATGTTGACTTTTTA
evm.TU.scaffold_1315.59	WRKY41	WRKY	MA1315.1	WRKY24	GCM domain factors	WRKY	evm.TU.scaffold_875.90	CPK9	Chr15	53174894	53174907	-	17.1667	9.28e-07	0.0429	ATGTTGACTTTTTA
evm.TU.scaffold_1317.151	WRKY41	WRKY	MA1315.1	WRKY24	GCM domain factors	WRKY	evm.TU.scaffold_875.90	CPK9	Chr15	53174894	53174907	-	17.1667	9.28e-07	0.0429	ATGTTGACTTTTTA
evm.TU.scaffold_1554.314	WRKY41	WRKY	MA1315.1	WRKY24	GCM domain factors	WRKY	evm.TU.scaffold_875.90	CPK9	Chr15	53174894	53174907	-	17.1667	9.28e-07	0.0429	ATGTTGACTTTTTA
evm.TU.scaffold_1817.237	WRKY72A	WRKY	MA1315.1	WRKY24	GCM domain factors	WRKY	evm.TU.scaffold_875.90	CPK9	Chr15	53174894	53174907	-	17.1667	9.28e-07	0.0429	ATGTTGACTTTTTA
evm.TU.scaffold_285.552	WRKY51	WRKY	MA1315.1	WRKY24	GCM domain factors	WRKY	evm.TU.scaffold_875.90	CPK9	Chr15	53174894	53174907	-	17.1667	9.28e-07	0.0429	ATGTTGACTTTTTA
evm.TU.scaffold_507.35	WRKY51	WRKY	MA1315.1	WRKY24	GCM domain factors	WRKY	evm.TU.scaffold_875.90	CPK9	Chr15	53174894	53174907	-	17.1667	9.28e-07	0.0429	ATGTTGACTTTTTA
evm.TU.scaffold_61.185	WRKY72A	WRKY	MA1315.1	WRKY24	GCM domain factors	WRKY	evm.TU.scaffold_875.90	CPK9	Chr15	53174894	53174907	-	17.1667	9.28e-07	0.0429	ATGTTGACTTTTTA
evm.TU.scaffold_611.105	WRKY4	WRKY	MA1315.1	WRKY24	GCM domain factors	WRKY	evm.TU.scaffold_875.90	CPK9	Chr15	53174894	53174907	-	17.1667	9.28e-07	0.0429	ATGTTGACTTTTTA
evm.TU.scaffold_811.89	WRKY69	WRKY	MA1315.1	WRKY24	GCM domain factors	WRKY	evm.TU.scaffold_875.90	CPK9	Chr15	53174894	53174907	-	17.1667	9.28e-07	0.0429	ATGTTGACTTTTTA
evm.TU.scaffold_10665.44	WRKY51	WRKY	MA1315.1	WRKY24	GCM domain factors	WRKY	evm.TU.scaffold_2891.82	CPK9	Chr13	54217168	54217181	-	17.1667	9.28e-07	0.0429	ATGTTGACTTTTTA
evm.TU.scaffold_12333.48	WRKY4	WRKY	MA1315.1	WRKY24	GCM domain factors	WRKY	evm.TU.scaffold_2891.82	CPK9	Chr13	54217168	54217181	-	17.1667	9.28e-07	0.0429	ATGTTGACTTTTTA
evm.TU.scaffold_1240.85	WRKY4	WRKY	MA1315.1	WRKY24	GCM domain factors	WRKY	evm.TU.scaffold_2891.82	CPK9	Chr13	54217168	54217181	-	17.1667	9.28e-07	0.0429	ATGTTGACTTTTTA
evm.TU.scaffold_1315.59	WRKY41	WRKY	MA1315.1	WRKY24	GCM domain factors	WRKY	evm.TU.scaffold_2891.82	CPK9	Chr13	54217168	54217181	-	17.1667	9.28e-07	0.0429	ATGTTGACTTTTTA
evm.TU.scaffold_1317.151	WRKY41	WRKY	MA1315.1	WRKY24	GCM domain factors	WRKY	evm.TU.scaffold_2891.82	CPK9	Chr13	54217168	54217181	-	17.1667	9.28e-07	0.0429	ATGTTGACTTTTTA
evm.TU.scaffold_1554.314	WRKY41	WRKY	MA1315.1	WRKY24	GCM domain factors	WRKY	evm.TU.scaffold_2891.82	CPK9	Chr13	54217168	54217181	-	17.1667	9.28e-07	0.0429	ATGTTGACTTTTTA
evm.TU.scaffold_1817.237	WRKY72A	WRKY	MA1315.1	WRKY24	GCM domain factors	WRKY	evm.TU.scaffold_2891.82	CPK9	Chr13	54217168	54217181	-	17.1667	9.28e-07	0.0429	ATGTTGACTTTTTA
evm.TU.scaffold_285.552	WRKY51	WRKY	MA1315.1	WRKY24	GCM domain factors	WRKY	evm.TU.scaffold_2891.82	CPK9	Chr13	54217168	54217181	-	17.1667	9.28e-07	0.0429	ATGTTGACTTTTTA
evm.TU.scaffold_507.35	WRKY51	WRKY	MA1315.1	WRKY24	GCM domain factors	WRKY	evm.TU.scaffold_2891.82	CPK9	Chr13	54217168	54217181	-	17.1667	9.28e-07	0.0429	ATGTTGACTTTTTA
evm.TU.scaffold_61.185	WRKY72A	WRKY	MA1315.1	WRKY24	GCM domain factors	WRKY	evm.TU.scaffold_2891.82	CPK9	Chr13	54217168	54217181	-	17.1667	9.28e-07	0.0429	ATGTTGACTTTTTA
evm.TU.scaffold_611.105	WRKY4	WRKY	MA1315.1	WRKY24	GCM domain factors	WRKY	evm.TU.scaffold_2891.82	CPK9	Chr13	54217168	54217181	-	17.1667	9.28e-07	0.0429	ATGTTGACTTTTTA
evm.TU.scaffold_811.89	WRKY69	WRKY	MA1315.1	WRKY24	GCM domain factors	WRKY	evm.TU.scaffold_2891.82	CPK9	Chr13	54217168	54217181	-	17.1667	9.28e-07	0.0429	ATGTTGACTTTTTA
evm.TU.scaffold_10665.44	WRKY51	WRKY	MA1085.2	WRKY40	GCM domain factors	WRKY	evm.TU.scaffold_1688.38	CBP	Chr14	208916402	208916411	-	14.3239	9.54e-07	0.0322	AAAGTCAAAA
evm.TU.scaffold_12333.48	WRKY4	WRKY	MA1085.2	WRKY40	GCM domain factors	WRKY	evm.TU.scaffold_1688.38	CBP	Chr14	208916402	208916411	-	14.3239	9.54e-07	0.0322	AAAGTCAAAA
evm.TU.scaffold_1240.85	WRKY4	WRKY	MA1085.2	WRKY40	GCM domain factors	WRKY	evm.TU.scaffold_1688.38	CBP	Chr14	208916402	208916411	-	14.3239	9.54e-07	0.0322	AAAGTCAAAA
evm.TU.scaffold_1315.59	WRKY41	WRKY	MA1085.2	WRKY40	GCM domain factors	WRKY	evm.TU.scaffold_1688.38	CBP	Chr14	208916402	208916411	-	14.3239	9.54e-07	0.0322	AAAGTCAAAA
evm.TU.scaffold_1317.151	WRKY41	WRKY	MA1085.2	WRKY40	GCM domain factors	WRKY	evm.TU.scaffold_1688.38	CBP	Chr14	208916402	208916411	-	14.3239	9.54e-07	0.0322	AAAGTCAAAA
evm.TU.scaffold_1419.78	WRKY40	WRKY	MA1085.2	WRKY40	GCM domain factors	WRKY	evm.TU.scaffold_1688.38	CBP	Chr14	208916402	208916411	-	14.3239	9.54e-07	0.0322	AAAGTCAAAA
evm.TU.scaffold_1554.314	WRKY41	WRKY	MA1085.2	WRKY40	GCM domain factors	WRKY	evm.TU.scaffold_1688.38	CBP	Chr14	208916402	208916411	-	14.3239	9.54e-07	0.0322	AAAGTCAAAA
evm.TU.scaffold_1817.237	WRKY72A	WRKY	MA1085.2	WRKY40	GCM domain factors	WRKY	evm.TU.scaffold_1688.38	CBP	Chr14	208916402	208916411	-	14.3239	9.54e-07	0.0322	AAAGTCAAAA
evm.TU.scaffold_285.552	WRKY51	WRKY	MA1085.2	WRKY40	GCM domain factors	WRKY	evm.TU.scaffold_1688.38	CBP	Chr14	208916402	208916411	-	14.3239	9.54e-07	0.0322	AAAGTCAAAA
evm.TU.scaffold_507.35	WRKY51	WRKY	MA1085.2	WRKY40	GCM domain factors	WRKY	evm.TU.scaffold_1688.38	CBP	Chr14	208916402	208916411	-	14.3239	9.54e-07	0.0322	AAAGTCAAAA
evm.TU.scaffold_61.185	WRKY72A	WRKY	MA1085.2	WRKY40	GCM domain factors	WRKY	evm.TU.scaffold_1688.38	CBP	Chr14	208916402	208916411	-	14.3239	9.54e-07	0.0322	AAAGTCAAAA
evm.TU.scaffold_611.105	WRKY4	WRKY	MA1085.2	WRKY40	GCM domain factors	WRKY	evm.TU.scaffold_1688.38	CBP	Chr14	208916402	208916411	-	14.3239	9.54e-07	0.0322	AAAGTCAAAA
evm.TU.scaffold_811.89	WRKY69	WRKY	MA1085.2	WRKY40	GCM domain factors	WRKY	evm.TU.scaffold_1688.38	CBP	Chr14	208916402	208916411	-	14.3239	9.54e-07	0.0322	AAAGTCAAAA
evm.TU.scaffold_881.132	WRKY40	WRKY	MA1085.2	WRKY40	GCM domain factors	WRKY	evm.TU.scaffold_1688.38	CBP	Chr14	208916402	208916411	-	14.3239	9.54e-07	0.0322	AAAGTCAAAA
evm.TU.scaffold_10665.44	WRKY51	WRKY	MA1085.2	WRKY40	GCM domain factors	WRKY	evm.TU.scaffold_271.641	CBP	Chr15	214257351	214257360	-	14.3239	9.54e-07	0.0322	AAAGTCAAAA
evm.TU.scaffold_12333.48	WRKY4	WRKY	MA1085.2	WRKY40	GCM domain factors	WRKY	evm.TU.scaffold_271.641	CBP	Chr15	214257351	214257360	-	14.3239	9.54e-07	0.0322	AAAGTCAAAA
evm.TU.scaffold_1240.85	WRKY4	WRKY	MA1085.2	WRKY40	GCM domain factors	WRKY	evm.TU.scaffold_271.641	CBP	Chr15	214257351	214257360	-	14.3239	9.54e-07	0.0322	AAAGTCAAAA
evm.TU.scaffold_1315.59	WRKY41	WRKY	MA1085.2	WRKY40	GCM domain factors	WRKY	evm.TU.scaffold_271.641	CBP	Chr15	214257351	214257360	-	14.3239	9.54e-07	0.0322	AAAGTCAAAA
evm.TU.scaffold_1317.151	WRKY41	WRKY	MA1085.2	WRKY40	GCM domain factors	WRKY	evm.TU.scaffold_271.641	CBP	Chr15	214257351	214257360	-	14.3239	9.54e-07	0.0322	AAAGTCAAAA
evm.TU.scaffold_1419.78	WRKY40	WRKY	MA1085.2	WRKY40	GCM domain factors	WRKY	evm.TU.scaffold_271.641	CBP	Chr15	214257351	214257360	-	14.3239	9.54e-07	0.0322	AAAGTCAAAA
evm.TU.scaffold_1554.314	WRKY41	WRKY	MA1085.2	WRKY40	GCM domain factors	WRKY	evm.TU.scaffold_271.641	CBP	Chr15	214257351	214257360	-	14.3239	9.54e-07	0.0322	AAAGTCAAAA
evm.TU.scaffold_1817.237	WRKY72A	WRKY	MA1085.2	WRKY40	GCM domain factors	WRKY	evm.TU.scaffold_271.641	CBP	Chr15	214257351	214257360	-	14.3239	9.54e-07	0.0322	AAAGTCAAAA
evm.TU.scaffold_285.552	WRKY51	WRKY	MA1085.2	WRKY40	GCM domain factors	WRKY	evm.TU.scaffold_271.641	CBP	Chr15	214257351	214257360	-	14.3239	9.54e-07	0.0322	AAAGTCAAAA
evm.TU.scaffold_507.35	WRKY51	WRKY	MA1085.2	WRKY40	GCM domain factors	WRKY	evm.TU.scaffold_271.641	CBP	Chr15	214257351	214257360	-	14.3239	9.54e-07	0.0322	AAAGTCAAAA
evm.TU.scaffold_61.185	WRKY72A	WRKY	MA1085.2	WRKY40	GCM domain factors	WRKY	evm.TU.scaffold_271.641	CBP	Chr15	214257351	214257360	-	14.3239	9.54e-07	0.0322	AAAGTCAAAA
evm.TU.scaffold_611.105	WRKY4	WRKY	MA1085.2	WRKY40	GCM domain factors	WRKY	evm.TU.scaffold_271.641	CBP	Chr15	214257351	214257360	-	14.3239	9.54e-07	0.0322	AAAGTCAAAA
evm.TU.scaffold_811.89	WRKY69	WRKY	MA1085.2	WRKY40	GCM domain factors	WRKY	evm.TU.scaffold_271.641	CBP	Chr15	214257351	214257360	-	14.3239	9.54e-07	0.0322	AAAGTCAAAA
evm.TU.scaffold_881.132	WRKY40	WRKY	MA1085.2	WRKY40	GCM domain factors	WRKY	evm.TU.scaffold_271.641	CBP	Chr15	214257351	214257360	-	14.3239	9.54e-07	0.0322	AAAGTCAAAA
evm.TU.scaffold_10665.44	WRKY51	WRKY	MA1085.2	WRKY40	GCM domain factors	WRKY	evm.TU.scaffold_6398.20	CNGC3	Chr21	151548038	151548047	-	14.3239	9.54e-07	0.0322	AAAGTCAAAA
evm.TU.scaffold_12333.48	WRKY4	WRKY	MA1085.2	WRKY40	GCM domain factors	WRKY	evm.TU.scaffold_6398.20	CNGC3	Chr21	151548038	151548047	-	14.3239	9.54e-07	0.0322	AAAGTCAAAA
evm.TU.scaffold_1240.85	WRKY4	WRKY	MA1085.2	WRKY40	GCM domain factors	WRKY	evm.TU.scaffold_6398.20	CNGC3	Chr21	151548038	151548047	-	14.3239	9.54e-07	0.0322	AAAGTCAAAA
evm.TU.scaffold_1315.59	WRKY41	WRKY	MA1085.2	WRKY40	GCM domain factors	WRKY	evm.TU.scaffold_6398.20	CNGC3	Chr21	151548038	151548047	-	14.3239	9.54e-07	0.0322	AAAGTCAAAA
evm.TU.scaffold_1317.151	WRKY41	WRKY	MA1085.2	WRKY40	GCM domain factors	WRKY	evm.TU.scaffold_6398.20	CNGC3	Chr21	151548038	151548047	-	14.3239	9.54e-07	0.0322	AAAGTCAAAA
evm.TU.scaffold_1419.78	WRKY40	WRKY	MA1085.2	WRKY40	GCM domain factors	WRKY	evm.TU.scaffold_6398.20	CNGC3	Chr21	151548038	151548047	-	14.3239	9.54e-07	0.0322	AAAGTCAAAA
evm.TU.scaffold_1554.314	WRKY41	WRKY	MA1085.2	WRKY40	GCM domain factors	WRKY	evm.TU.scaffold_6398.20	CNGC3	Chr21	151548038	151548047	-	14.3239	9.54e-07	0.0322	AAAGTCAAAA
evm.TU.scaffold_1817.237	WRKY72A	WRKY	MA1085.2	WRKY40	GCM domain factors	WRKY	evm.TU.scaffold_6398.20	CNGC3	Chr21	151548038	151548047	-	14.3239	9.54e-07	0.0322	AAAGTCAAAA
evm.TU.scaffold_285.552	WRKY51	WRKY	MA1085.2	WRKY40	GCM domain factors	WRKY	evm.TU.scaffold_6398.20	CNGC3	Chr21	151548038	151548047	-	14.3239	9.54e-07	0.0322	AAAGTCAAAA
evm.TU.scaffold_507.35	WRKY51	WRKY	MA1085.2	WRKY40	GCM domain factors	WRKY	evm.TU.scaffold_6398.20	CNGC3	Chr21	151548038	151548047	-	14.3239	9.54e-07	0.0322	AAAGTCAAAA
evm.TU.scaffold_61.185	WRKY72A	WRKY	MA1085.2	WRKY40	GCM domain factors	WRKY	evm.TU.scaffold_6398.20	CNGC3	Chr21	151548038	151548047	-	14.3239	9.54e-07	0.0322	AAAGTCAAAA
evm.TU.scaffold_611.105	WRKY4	WRKY	MA1085.2	WRKY40	GCM domain factors	WRKY	evm.TU.scaffold_6398.20	CNGC3	Chr21	151548038	151548047	-	14.3239	9.54e-07	0.0322	AAAGTCAAAA
evm.TU.scaffold_811.89	WRKY69	WRKY	MA1085.2	WRKY40	GCM domain factors	WRKY	evm.TU.scaffold_6398.20	CNGC3	Chr21	151548038	151548047	-	14.3239	9.54e-07	0.0322	AAAGTCAAAA
evm.TU.scaffold_881.132	WRKY40	WRKY	MA1085.2	WRKY40	GCM domain factors	WRKY	evm.TU.scaffold_6398.20	CNGC3	Chr21	151548038	151548047	-	14.3239	9.54e-07	0.0322	AAAGTCAAAA
evm.TU.scaffold_10665.44	WRKY51	WRKY	MA1085.2	WRKY40	GCM domain factors	WRKY	evm.TU.scaffold_11656.26	CML38	Chr26	132702367	132702376	-	14.3239	9.54e-07	0.0322	AAAGTCAAAA
evm.TU.scaffold_12333.48	WRKY4	WRKY	MA1085.2	WRKY40	GCM domain factors	WRKY	evm.TU.scaffold_11656.26	CML38	Chr26	132702367	132702376	-	14.3239	9.54e-07	0.0322	AAAGTCAAAA
evm.TU.scaffold_1240.85	WRKY4	WRKY	MA1085.2	WRKY40	GCM domain factors	WRKY	evm.TU.scaffold_11656.26	CML38	Chr26	132702367	132702376	-	14.3239	9.54e-07	0.0322	AAAGTCAAAA
evm.TU.scaffold_1315.59	WRKY41	WRKY	MA1085.2	WRKY40	GCM domain factors	WRKY	evm.TU.scaffold_11656.26	CML38	Chr26	132702367	132702376	-	14.3239	9.54e-07	0.0322	AAAGTCAAAA
evm.TU.scaffold_1317.151	WRKY41	WRKY	MA1085.2	WRKY40	GCM domain factors	WRKY	evm.TU.scaffold_11656.26	CML38	Chr26	132702367	132702376	-	14.3239	9.54e-07	0.0322	AAAGTCAAAA
evm.TU.scaffold_1419.78	WRKY40	WRKY	MA1085.2	WRKY40	GCM domain factors	WRKY	evm.TU.scaffold_11656.26	CML38	Chr26	132702367	132702376	-	14.3239	9.54e-07	0.0322	AAAGTCAAAA
evm.TU.scaffold_1554.314	WRKY41	WRKY	MA1085.2	WRKY40	GCM domain factors	WRKY	evm.TU.scaffold_11656.26	CML38	Chr26	132702367	132702376	-	14.3239	9.54e-07	0.0322	AAAGTCAAAA
evm.TU.scaffold_1817.237	WRKY72A	WRKY	MA1085.2	WRKY40	GCM domain factors	WRKY	evm.TU.scaffold_11656.26	CML38	Chr26	132702367	132702376	-	14.3239	9.54e-07	0.0322	AAAGTCAAAA
evm.TU.scaffold_285.552	WRKY51	WRKY	MA1085.2	WRKY40	GCM domain factors	WRKY	evm.TU.scaffold_11656.26	CML38	Chr26	132702367	132702376	-	14.3239	9.54e-07	0.0322	AAAGTCAAAA
evm.TU.scaffold_507.35	WRKY51	WRKY	MA1085.2	WRKY40	GCM domain factors	WRKY	evm.TU.scaffold_11656.26	CML38	Chr26	132702367	132702376	-	14.3239	9.54e-07	0.0322	AAAGTCAAAA
evm.TU.scaffold_61.185	WRKY72A	WRKY	MA1085.2	WRKY40	GCM domain factors	WRKY	evm.TU.scaffold_11656.26	CML38	Chr26	132702367	132702376	-	14.3239	9.54e-07	0.0322	AAAGTCAAAA
evm.TU.scaffold_611.105	WRKY4	WRKY	MA1085.2	WRKY40	GCM domain factors	WRKY	evm.TU.scaffold_11656.26	CML38	Chr26	132702367	132702376	-	14.3239	9.54e-07	0.0322	AAAGTCAAAA
evm.TU.scaffold_811.89	WRKY69	WRKY	MA1085.2	WRKY40	GCM domain factors	WRKY	evm.TU.scaffold_11656.26	CML38	Chr26	132702367	132702376	-	14.3239	9.54e-07	0.0322	AAAGTCAAAA
evm.TU.scaffold_881.132	WRKY40	WRKY	MA1085.2	WRKY40	GCM domain factors	WRKY	evm.TU.scaffold_11656.26	CML38	Chr26	132702367	132702376	-	14.3239	9.54e-07	0.0322	AAAGTCAAAA
evm.TU.scaffold_10665.44	WRKY51	WRKY	MA1085.2	WRKY40	GCM domain factors	WRKY	evm.TU.scaffold_342.340	BAK1	Chr22	268996068	268996077	+	14.3239	9.54e-07	0.0322	AAAGTCAAAA
evm.TU.scaffold_12333.48	WRKY4	WRKY	MA1085.2	WRKY40	GCM domain factors	WRKY	evm.TU.scaffold_342.340	BAK1	Chr22	268996068	268996077	+	14.3239	9.54e-07	0.0322	AAAGTCAAAA
evm.TU.scaffold_1240.85	WRKY4	WRKY	MA1085.2	WRKY40	GCM domain factors	WRKY	evm.TU.scaffold_342.340	BAK1	Chr22	268996068	268996077	+	14.3239	9.54e-07	0.0322	AAAGTCAAAA
evm.TU.scaffold_1315.59	WRKY41	WRKY	MA1085.2	WRKY40	GCM domain factors	WRKY	evm.TU.scaffold_342.340	BAK1	Chr22	268996068	268996077	+	14.3239	9.54e-07	0.0322	AAAGTCAAAA
evm.TU.scaffold_1317.151	WRKY41	WRKY	MA1085.2	WRKY40	GCM domain factors	WRKY	evm.TU.scaffold_342.340	BAK1	Chr22	268996068	268996077	+	14.3239	9.54e-07	0.0322	AAAGTCAAAA
evm.TU.scaffold_1419.78	WRKY40	WRKY	MA1085.2	WRKY40	GCM domain factors	WRKY	evm.TU.scaffold_342.340	BAK1	Chr22	268996068	268996077	+	14.3239	9.54e-07	0.0322	AAAGTCAAAA
evm.TU.scaffold_1554.314	WRKY41	WRKY	MA1085.2	WRKY40	GCM domain factors	WRKY	evm.TU.scaffold_342.340	BAK1	Chr22	268996068	268996077	+	14.3239	9.54e-07	0.0322	AAAGTCAAAA
evm.TU.scaffold_1817.237	WRKY72A	WRKY	MA1085.2	WRKY40	GCM domain factors	WRKY	evm.TU.scaffold_342.340	BAK1	Chr22	268996068	268996077	+	14.3239	9.54e-07	0.0322	AAAGTCAAAA
evm.TU.scaffold_285.552	WRKY51	WRKY	MA1085.2	WRKY40	GCM domain factors	WRKY	evm.TU.scaffold_342.340	BAK1	Chr22	268996068	268996077	+	14.3239	9.54e-07	0.0322	AAAGTCAAAA
evm.TU.scaffold_507.35	WRKY51	WRKY	MA1085.2	WRKY40	GCM domain factors	WRKY	evm.TU.scaffold_342.340	BAK1	Chr22	268996068	268996077	+	14.3239	9.54e-07	0.0322	AAAGTCAAAA
evm.TU.scaffold_61.185	WRKY72A	WRKY	MA1085.2	WRKY40	GCM domain factors	WRKY	evm.TU.scaffold_342.340	BAK1	Chr22	268996068	268996077	+	14.3239	9.54e-07	0.0322	AAAGTCAAAA
evm.TU.scaffold_611.105	WRKY4	WRKY	MA1085.2	WRKY40	GCM domain factors	WRKY	evm.TU.scaffold_342.340	BAK1	Chr22	268996068	268996077	+	14.3239	9.54e-07	0.0322	AAAGTCAAAA
evm.TU.scaffold_811.89	WRKY69	WRKY	MA1085.2	WRKY40	GCM domain factors	WRKY	evm.TU.scaffold_342.340	BAK1	Chr22	268996068	268996077	+	14.3239	9.54e-07	0.0322	AAAGTCAAAA
evm.TU.scaffold_881.132	WRKY40	WRKY	MA1085.2	WRKY40	GCM domain factors	WRKY	evm.TU.scaffold_342.340	BAK1	Chr22	268996068	268996077	+	14.3239	9.54e-07	0.0322	AAAGTCAAAA
evm.TU.scaffold_10665.44	WRKY51	WRKY	MA1086.1	WRKY43	GCM domain factors	WRKY	evm.TU.scaffold_1028.190	CNGC15C	Chr17	313465369	313465378	-	12.0079	9.54e-07	0.105	AAGTCAACAC
evm.TU.scaffold_12333.48	WRKY4	WRKY	MA1086.1	WRKY43	GCM domain factors	WRKY	evm.TU.scaffold_1028.190	CNGC15C	Chr17	313465369	313465378	-	12.0079	9.54e-07	0.105	AAGTCAACAC
evm.TU.scaffold_1240.85	WRKY4	WRKY	MA1086.1	WRKY43	GCM domain factors	WRKY	evm.TU.scaffold_1028.190	CNGC15C	Chr17	313465369	313465378	-	12.0079	9.54e-07	0.105	AAGTCAACAC
evm.TU.scaffold_1315.59	WRKY41	WRKY	MA1086.1	WRKY43	GCM domain factors	WRKY	evm.TU.scaffold_1028.190	CNGC15C	Chr17	313465369	313465378	-	12.0079	9.54e-07	0.105	AAGTCAACAC
evm.TU.scaffold_1317.151	WRKY41	WRKY	MA1086.1	WRKY43	GCM domain factors	WRKY	evm.TU.scaffold_1028.190	CNGC15C	Chr17	313465369	313465378	-	12.0079	9.54e-07	0.105	AAGTCAACAC
evm.TU.scaffold_1554.314	WRKY41	WRKY	MA1086.1	WRKY43	GCM domain factors	WRKY	evm.TU.scaffold_1028.190	CNGC15C	Chr17	313465369	313465378	-	12.0079	9.54e-07	0.105	AAGTCAACAC
evm.TU.scaffold_1817.237	WRKY72A	WRKY	MA1086.1	WRKY43	GCM domain factors	WRKY	evm.TU.scaffold_1028.190	CNGC15C	Chr17	313465369	313465378	-	12.0079	9.54e-07	0.105	AAGTCAACAC
evm.TU.scaffold_285.552	WRKY51	WRKY	MA1086.1	WRKY43	GCM domain factors	WRKY	evm.TU.scaffold_1028.190	CNGC15C	Chr17	313465369	313465378	-	12.0079	9.54e-07	0.105	AAGTCAACAC
evm.TU.scaffold_507.35	WRKY51	WRKY	MA1086.1	WRKY43	GCM domain factors	WRKY	evm.TU.scaffold_1028.190	CNGC15C	Chr17	313465369	313465378	-	12.0079	9.54e-07	0.105	AAGTCAACAC
evm.TU.scaffold_61.185	WRKY72A	WRKY	MA1086.1	WRKY43	GCM domain factors	WRKY	evm.TU.scaffold_1028.190	CNGC15C	Chr17	313465369	313465378	-	12.0079	9.54e-07	0.105	AAGTCAACAC
evm.TU.scaffold_611.105	WRKY4	WRKY	MA1086.1	WRKY43	GCM domain factors	WRKY	evm.TU.scaffold_1028.190	CNGC15C	Chr17	313465369	313465378	-	12.0079	9.54e-07	0.105	AAGTCAACAC
evm.TU.scaffold_811.89	WRKY69	WRKY	MA1086.1	WRKY43	GCM domain factors	WRKY	evm.TU.scaffold_1028.190	CNGC15C	Chr17	313465369	313465378	-	12.0079	9.54e-07	0.105	AAGTCAACAC
evm.TU.scaffold_1015.16	WRKY21	WRKY	MA1079.2	WRKY21	GCM domain factors	WRKY	evm.TU.scaffold_1621.172	CPK28	Chr7	148446115	148446134	+	17.2676	9.7e-07	0.0436	TTCCAAAGTCAACTATGAAT
evm.TU.scaffold_10665.44	WRKY51	WRKY	MA1079.2	WRKY21	GCM domain factors	WRKY	evm.TU.scaffold_1621.172	CPK28	Chr7	148446115	148446134	+	17.2676	9.7e-07	0.0436	TTCCAAAGTCAACTATGAAT
evm.TU.scaffold_12333.48	WRKY4	WRKY	MA1079.2	WRKY21	GCM domain factors	WRKY	evm.TU.scaffold_1621.172	CPK28	Chr7	148446115	148446134	+	17.2676	9.7e-07	0.0436	TTCCAAAGTCAACTATGAAT
evm.TU.scaffold_1240.85	WRKY4	WRKY	MA1079.2	WRKY21	GCM domain factors	WRKY	evm.TU.scaffold_1621.172	CPK28	Chr7	148446115	148446134	+	17.2676	9.7e-07	0.0436	TTCCAAAGTCAACTATGAAT
evm.TU.scaffold_1315.59	WRKY41	WRKY	MA1079.2	WRKY21	GCM domain factors	WRKY	evm.TU.scaffold_1621.172	CPK28	Chr7	148446115	148446134	+	17.2676	9.7e-07	0.0436	TTCCAAAGTCAACTATGAAT
evm.TU.scaffold_1317.151	WRKY41	WRKY	MA1079.2	WRKY21	GCM domain factors	WRKY	evm.TU.scaffold_1621.172	CPK28	Chr7	148446115	148446134	+	17.2676	9.7e-07	0.0436	TTCCAAAGTCAACTATGAAT
evm.TU.scaffold_1554.314	WRKY41	WRKY	MA1079.2	WRKY21	GCM domain factors	WRKY	evm.TU.scaffold_1621.172	CPK28	Chr7	148446115	148446134	+	17.2676	9.7e-07	0.0436	TTCCAAAGTCAACTATGAAT
evm.TU.scaffold_1817.237	WRKY72A	WRKY	MA1079.2	WRKY21	GCM domain factors	WRKY	evm.TU.scaffold_1621.172	CPK28	Chr7	148446115	148446134	+	17.2676	9.7e-07	0.0436	TTCCAAAGTCAACTATGAAT
evm.TU.scaffold_285.552	WRKY51	WRKY	MA1079.2	WRKY21	GCM domain factors	WRKY	evm.TU.scaffold_1621.172	CPK28	Chr7	148446115	148446134	+	17.2676	9.7e-07	0.0436	TTCCAAAGTCAACTATGAAT
evm.TU.scaffold_507.35	WRKY51	WRKY	MA1079.2	WRKY21	GCM domain factors	WRKY	evm.TU.scaffold_1621.172	CPK28	Chr7	148446115	148446134	+	17.2676	9.7e-07	0.0436	TTCCAAAGTCAACTATGAAT
evm.TU.scaffold_61.185	WRKY72A	WRKY	MA1079.2	WRKY21	GCM domain factors	WRKY	evm.TU.scaffold_1621.172	CPK28	Chr7	148446115	148446134	+	17.2676	9.7e-07	0.0436	TTCCAAAGTCAACTATGAAT
evm.TU.scaffold_611.105	WRKY4	WRKY	MA1079.2	WRKY21	GCM domain factors	WRKY	evm.TU.scaffold_1621.172	CPK28	Chr7	148446115	148446134	+	17.2676	9.7e-07	0.0436	TTCCAAAGTCAACTATGAAT
evm.TU.scaffold_62.16	WRKY21	WRKY	MA1079.2	WRKY21	GCM domain factors	WRKY	evm.TU.scaffold_1621.172	CPK28	Chr7	148446115	148446134	+	17.2676	9.7e-07	0.0436	TTCCAAAGTCAACTATGAAT
evm.TU.scaffold_811.89	WRKY69	WRKY	MA1079.2	WRKY21	GCM domain factors	WRKY	evm.TU.scaffold_1621.172	CPK28	Chr7	148446115	148446134	+	17.2676	9.7e-07	0.0436	TTCCAAAGTCAACTATGAAT
evm.TU.scaffold_10665.44	WRKY51	WRKY	MA1087.2	WRKY45	GCM domain factors	WRKY	evm.TU.scaffold_169.24	CNGC15C	Chr18	322994181	322994195	-	17.2889	9.72e-07	0.0297	TTAAAAGTCAAAGTG
evm.TU.scaffold_12333.48	WRKY4	WRKY	MA1087.2	WRKY45	GCM domain factors	WRKY	evm.TU.scaffold_169.24	CNGC15C	Chr18	322994181	322994195	-	17.2889	9.72e-07	0.0297	TTAAAAGTCAAAGTG
evm.TU.scaffold_1240.85	WRKY4	WRKY	MA1087.2	WRKY45	GCM domain factors	WRKY	evm.TU.scaffold_169.24	CNGC15C	Chr18	322994181	322994195	-	17.2889	9.72e-07	0.0297	TTAAAAGTCAAAGTG
evm.TU.scaffold_1315.59	WRKY41	WRKY	MA1087.2	WRKY45	GCM domain factors	WRKY	evm.TU.scaffold_169.24	CNGC15C	Chr18	322994181	322994195	-	17.2889	9.72e-07	0.0297	TTAAAAGTCAAAGTG
evm.TU.scaffold_1317.151	WRKY41	WRKY	MA1087.2	WRKY45	GCM domain factors	WRKY	evm.TU.scaffold_169.24	CNGC15C	Chr18	322994181	322994195	-	17.2889	9.72e-07	0.0297	TTAAAAGTCAAAGTG
evm.TU.scaffold_1554.314	WRKY41	WRKY	MA1087.2	WRKY45	GCM domain factors	WRKY	evm.TU.scaffold_169.24	CNGC15C	Chr18	322994181	322994195	-	17.2889	9.72e-07	0.0297	TTAAAAGTCAAAGTG
evm.TU.scaffold_1817.237	WRKY72A	WRKY	MA1087.2	WRKY45	GCM domain factors	WRKY	evm.TU.scaffold_169.24	CNGC15C	Chr18	322994181	322994195	-	17.2889	9.72e-07	0.0297	TTAAAAGTCAAAGTG
evm.TU.scaffold_285.552	WRKY51	WRKY	MA1087.2	WRKY45	GCM domain factors	WRKY	evm.TU.scaffold_169.24	CNGC15C	Chr18	322994181	322994195	-	17.2889	9.72e-07	0.0297	TTAAAAGTCAAAGTG
evm.TU.scaffold_507.35	WRKY51	WRKY	MA1087.2	WRKY45	GCM domain factors	WRKY	evm.TU.scaffold_169.24	CNGC15C	Chr18	322994181	322994195	-	17.2889	9.72e-07	0.0297	TTAAAAGTCAAAGTG
evm.TU.scaffold_61.185	WRKY72A	WRKY	MA1087.2	WRKY45	GCM domain factors	WRKY	evm.TU.scaffold_169.24	CNGC15C	Chr18	322994181	322994195	-	17.2889	9.72e-07	0.0297	TTAAAAGTCAAAGTG
evm.TU.scaffold_611.105	WRKY4	WRKY	MA1087.2	WRKY45	GCM domain factors	WRKY	evm.TU.scaffold_169.24	CNGC15C	Chr18	322994181	322994195	-	17.2889	9.72e-07	0.0297	TTAAAAGTCAAAGTG
evm.TU.scaffold_811.89	WRKY69	WRKY	MA1087.2	WRKY45	GCM domain factors	WRKY	evm.TU.scaffold_169.24	CNGC15C	Chr18	322994181	322994195	-	17.2889	9.72e-07	0.0297	TTAAAAGTCAAAGTG
evm.TU.scaffold_10665.44	WRKY51	WRKY	MA1304.1	WRKY59	GCM domain factors	WRKY	evm.TU.scaffold_6841.46	RBOHC	Chr2	266666405	266666416	-	16.1053	1.01e-06	0.0271	CAAAAGTCAAAT
evm.TU.scaffold_12333.48	WRKY4	WRKY	MA1304.1	WRKY59	GCM domain factors	WRKY	evm.TU.scaffold_6841.46	RBOHC	Chr2	266666405	266666416	-	16.1053	1.01e-06	0.0271	CAAAAGTCAAAT
evm.TU.scaffold_1240.85	WRKY4	WRKY	MA1304.1	WRKY59	GCM domain factors	WRKY	evm.TU.scaffold_6841.46	RBOHC	Chr2	266666405	266666416	-	16.1053	1.01e-06	0.0271	CAAAAGTCAAAT
evm.TU.scaffold_1315.59	WRKY41	WRKY	MA1304.1	WRKY59	GCM domain factors	WRKY	evm.TU.scaffold_6841.46	RBOHC	Chr2	266666405	266666416	-	16.1053	1.01e-06	0.0271	CAAAAGTCAAAT
evm.TU.scaffold_1317.151	WRKY41	WRKY	MA1304.1	WRKY59	GCM domain factors	WRKY	evm.TU.scaffold_6841.46	RBOHC	Chr2	266666405	266666416	-	16.1053	1.01e-06	0.0271	CAAAAGTCAAAT
evm.TU.scaffold_1554.314	WRKY41	WRKY	MA1304.1	WRKY59	GCM domain factors	WRKY	evm.TU.scaffold_6841.46	RBOHC	Chr2	266666405	266666416	-	16.1053	1.01e-06	0.0271	CAAAAGTCAAAT
evm.TU.scaffold_1817.237	WRKY72A	WRKY	MA1304.1	WRKY59	GCM domain factors	WRKY	evm.TU.scaffold_6841.46	RBOHC	Chr2	266666405	266666416	-	16.1053	1.01e-06	0.0271	CAAAAGTCAAAT
evm.TU.scaffold_285.552	WRKY51	WRKY	MA1304.1	WRKY59	GCM domain factors	WRKY	evm.TU.scaffold_6841.46	RBOHC	Chr2	266666405	266666416	-	16.1053	1.01e-06	0.0271	CAAAAGTCAAAT
evm.TU.scaffold_507.35	WRKY51	WRKY	MA1304.1	WRKY59	GCM domain factors	WRKY	evm.TU.scaffold_6841.46	RBOHC	Chr2	266666405	266666416	-	16.1053	1.01e-06	0.0271	CAAAAGTCAAAT
evm.TU.scaffold_61.185	WRKY72A	WRKY	MA1304.1	WRKY59	GCM domain factors	WRKY	evm.TU.scaffold_6841.46	RBOHC	Chr2	266666405	266666416	-	16.1053	1.01e-06	0.0271	CAAAAGTCAAAT
evm.TU.scaffold_611.105	WRKY4	WRKY	MA1304.1	WRKY59	GCM domain factors	WRKY	evm.TU.scaffold_6841.46	RBOHC	Chr2	266666405	266666416	-	16.1053	1.01e-06	0.0271	CAAAAGTCAAAT
evm.TU.scaffold_811.89	WRKY69	WRKY	MA1304.1	WRKY59	GCM domain factors	WRKY	evm.TU.scaffold_6841.46	RBOHC	Chr2	266666405	266666416	-	16.1053	1.01e-06	0.0271	CAAAAGTCAAAT
evm.TU.scaffold_10665.44	WRKY51	WRKY	MA1304.1	WRKY59	GCM domain factors	WRKY	evm.TU.scaffold_1201.175	RBOHC	Chr1	307395085	307395096	-	16.1053	1.01e-06	0.0271	CAAAAGTCAAAT
evm.TU.scaffold_12333.48	WRKY4	WRKY	MA1304.1	WRKY59	GCM domain factors	WRKY	evm.TU.scaffold_1201.175	RBOHC	Chr1	307395085	307395096	-	16.1053	1.01e-06	0.0271	CAAAAGTCAAAT
evm.TU.scaffold_1240.85	WRKY4	WRKY	MA1304.1	WRKY59	GCM domain factors	WRKY	evm.TU.scaffold_1201.175	RBOHC	Chr1	307395085	307395096	-	16.1053	1.01e-06	0.0271	CAAAAGTCAAAT
evm.TU.scaffold_1315.59	WRKY41	WRKY	MA1304.1	WRKY59	GCM domain factors	WRKY	evm.TU.scaffold_1201.175	RBOHC	Chr1	307395085	307395096	-	16.1053	1.01e-06	0.0271	CAAAAGTCAAAT
evm.TU.scaffold_1317.151	WRKY41	WRKY	MA1304.1	WRKY59	GCM domain factors	WRKY	evm.TU.scaffold_1201.175	RBOHC	Chr1	307395085	307395096	-	16.1053	1.01e-06	0.0271	CAAAAGTCAAAT
evm.TU.scaffold_1554.314	WRKY41	WRKY	MA1304.1	WRKY59	GCM domain factors	WRKY	evm.TU.scaffold_1201.175	RBOHC	Chr1	307395085	307395096	-	16.1053	1.01e-06	0.0271	CAAAAGTCAAAT
evm.TU.scaffold_1817.237	WRKY72A	WRKY	MA1304.1	WRKY59	GCM domain factors	WRKY	evm.TU.scaffold_1201.175	RBOHC	Chr1	307395085	307395096	-	16.1053	1.01e-06	0.0271	CAAAAGTCAAAT
evm.TU.scaffold_285.552	WRKY51	WRKY	MA1304.1	WRKY59	GCM domain factors	WRKY	evm.TU.scaffold_1201.175	RBOHC	Chr1	307395085	307395096	-	16.1053	1.01e-06	0.0271	CAAAAGTCAAAT
evm.TU.scaffold_507.35	WRKY51	WRKY	MA1304.1	WRKY59	GCM domain factors	WRKY	evm.TU.scaffold_1201.175	RBOHC	Chr1	307395085	307395096	-	16.1053	1.01e-06	0.0271	CAAAAGTCAAAT
evm.TU.scaffold_61.185	WRKY72A	WRKY	MA1304.1	WRKY59	GCM domain factors	WRKY	evm.TU.scaffold_1201.175	RBOHC	Chr1	307395085	307395096	-	16.1053	1.01e-06	0.0271	CAAAAGTCAAAT
evm.TU.scaffold_611.105	WRKY4	WRKY	MA1304.1	WRKY59	GCM domain factors	WRKY	evm.TU.scaffold_1201.175	RBOHC	Chr1	307395085	307395096	-	16.1053	1.01e-06	0.0271	CAAAAGTCAAAT
evm.TU.scaffold_811.89	WRKY69	WRKY	MA1304.1	WRKY59	GCM domain factors	WRKY	evm.TU.scaffold_1201.175	RBOHC	Chr1	307395085	307395096	-	16.1053	1.01e-06	0.0271	CAAAAGTCAAAT
evm.TU.scaffold_10665.44	WRKY51	WRKY	MA1306.1	WRKY11	GCM domain factors	WRKY	evm.TU.scaffold_1028.190	CNGC15C	Chr17	313465368	313465381	+	17.2121	1.05e-06	0.0771	TGTGTTGACTTTTT
evm.TU.scaffold_12333.48	WRKY4	WRKY	MA1306.1	WRKY11	GCM domain factors	WRKY	evm.TU.scaffold_1028.190	CNGC15C	Chr17	313465368	313465381	+	17.2121	1.05e-06	0.0771	TGTGTTGACTTTTT
evm.TU.scaffold_1240.85	WRKY4	WRKY	MA1306.1	WRKY11	GCM domain factors	WRKY	evm.TU.scaffold_1028.190	CNGC15C	Chr17	313465368	313465381	+	17.2121	1.05e-06	0.0771	TGTGTTGACTTTTT
evm.TU.scaffold_1315.59	WRKY41	WRKY	MA1306.1	WRKY11	GCM domain factors	WRKY	evm.TU.scaffold_1028.190	CNGC15C	Chr17	313465368	313465381	+	17.2121	1.05e-06	0.0771	TGTGTTGACTTTTT
evm.TU.scaffold_1317.151	WRKY41	WRKY	MA1306.1	WRKY11	GCM domain factors	WRKY	evm.TU.scaffold_1028.190	CNGC15C	Chr17	313465368	313465381	+	17.2121	1.05e-06	0.0771	TGTGTTGACTTTTT
evm.TU.scaffold_1554.314	WRKY41	WRKY	MA1306.1	WRKY11	GCM domain factors	WRKY	evm.TU.scaffold_1028.190	CNGC15C	Chr17	313465368	313465381	+	17.2121	1.05e-06	0.0771	TGTGTTGACTTTTT
evm.TU.scaffold_1817.237	WRKY72A	WRKY	MA1306.1	WRKY11	GCM domain factors	WRKY	evm.TU.scaffold_1028.190	CNGC15C	Chr17	313465368	313465381	+	17.2121	1.05e-06	0.0771	TGTGTTGACTTTTT
evm.TU.scaffold_285.552	WRKY51	WRKY	MA1306.1	WRKY11	GCM domain factors	WRKY	evm.TU.scaffold_1028.190	CNGC15C	Chr17	313465368	313465381	+	17.2121	1.05e-06	0.0771	TGTGTTGACTTTTT
evm.TU.scaffold_507.35	WRKY51	WRKY	MA1306.1	WRKY11	GCM domain factors	WRKY	evm.TU.scaffold_1028.190	CNGC15C	Chr17	313465368	313465381	+	17.2121	1.05e-06	0.0771	TGTGTTGACTTTTT
evm.TU.scaffold_61.185	WRKY72A	WRKY	MA1306.1	WRKY11	GCM domain factors	WRKY	evm.TU.scaffold_1028.190	CNGC15C	Chr17	313465368	313465381	+	17.2121	1.05e-06	0.0771	TGTGTTGACTTTTT
evm.TU.scaffold_611.105	WRKY4	WRKY	MA1306.1	WRKY11	GCM domain factors	WRKY	evm.TU.scaffold_1028.190	CNGC15C	Chr17	313465368	313465381	+	17.2121	1.05e-06	0.0771	TGTGTTGACTTTTT
evm.TU.scaffold_811.89	WRKY69	WRKY	MA1306.1	WRKY11	GCM domain factors	WRKY	evm.TU.scaffold_1028.190	CNGC15C	Chr17	313465368	313465381	+	17.2121	1.05e-06	0.0771	TGTGTTGACTTTTT
evm.TU.scaffold_10665.44	WRKY51	WRKY	MA1299.1	WRKY17	GCM domain factors	WRKY	evm.TU.scaffold_2387.126	At4g27190	Chr24	260614644	260614657	+	17.1447	1.11e-06	0.0456	AACAAGTCAACGGT
evm.TU.scaffold_12333.48	WRKY4	WRKY	MA1299.1	WRKY17	GCM domain factors	WRKY	evm.TU.scaffold_2387.126	At4g27190	Chr24	260614644	260614657	+	17.1447	1.11e-06	0.0456	AACAAGTCAACGGT
evm.TU.scaffold_1240.85	WRKY4	WRKY	MA1299.1	WRKY17	GCM domain factors	WRKY	evm.TU.scaffold_2387.126	At4g27190	Chr24	260614644	260614657	+	17.1447	1.11e-06	0.0456	AACAAGTCAACGGT
evm.TU.scaffold_1315.59	WRKY41	WRKY	MA1299.1	WRKY17	GCM domain factors	WRKY	evm.TU.scaffold_2387.126	At4g27190	Chr24	260614644	260614657	+	17.1447	1.11e-06	0.0456	AACAAGTCAACGGT
evm.TU.scaffold_1317.151	WRKY41	WRKY	MA1299.1	WRKY17	GCM domain factors	WRKY	evm.TU.scaffold_2387.126	At4g27190	Chr24	260614644	260614657	+	17.1447	1.11e-06	0.0456	AACAAGTCAACGGT
evm.TU.scaffold_1554.314	WRKY41	WRKY	MA1299.1	WRKY17	GCM domain factors	WRKY	evm.TU.scaffold_2387.126	At4g27190	Chr24	260614644	260614657	+	17.1447	1.11e-06	0.0456	AACAAGTCAACGGT
evm.TU.scaffold_1817.237	WRKY72A	WRKY	MA1299.1	WRKY17	GCM domain factors	WRKY	evm.TU.scaffold_2387.126	At4g27190	Chr24	260614644	260614657	+	17.1447	1.11e-06	0.0456	AACAAGTCAACGGT
evm.TU.scaffold_285.552	WRKY51	WRKY	MA1299.1	WRKY17	GCM domain factors	WRKY	evm.TU.scaffold_2387.126	At4g27190	Chr24	260614644	260614657	+	17.1447	1.11e-06	0.0456	AACAAGTCAACGGT
evm.TU.scaffold_507.35	WRKY51	WRKY	MA1299.1	WRKY17	GCM domain factors	WRKY	evm.TU.scaffold_2387.126	At4g27190	Chr24	260614644	260614657	+	17.1447	1.11e-06	0.0456	AACAAGTCAACGGT
evm.TU.scaffold_61.185	WRKY72A	WRKY	MA1299.1	WRKY17	GCM domain factors	WRKY	evm.TU.scaffold_2387.126	At4g27190	Chr24	260614644	260614657	+	17.1447	1.11e-06	0.0456	AACAAGTCAACGGT
evm.TU.scaffold_611.105	WRKY4	WRKY	MA1299.1	WRKY17	GCM domain factors	WRKY	evm.TU.scaffold_2387.126	At4g27190	Chr24	260614644	260614657	+	17.1447	1.11e-06	0.0456	AACAAGTCAACGGT
evm.TU.scaffold_811.89	WRKY69	WRKY	MA1299.1	WRKY17	GCM domain factors	WRKY	evm.TU.scaffold_2387.126	At4g27190	Chr24	260614644	260614657	+	17.1447	1.11e-06	0.0456	AACAAGTCAACGGT
evm.TU.scaffold_10665.44	WRKY51	WRKY	MA1297.1	WRKY26	GCM domain factors	WRKY	evm.TU.scaffold_1028.190	CNGC15C	Chr17	313465368	313465380	-	16.9759	1.12e-06	0.119	AAAAGTCAACACA
evm.TU.scaffold_12333.48	WRKY4	WRKY	MA1297.1	WRKY26	GCM domain factors	WRKY	evm.TU.scaffold_1028.190	CNGC15C	Chr17	313465368	313465380	-	16.9759	1.12e-06	0.119	AAAAGTCAACACA
evm.TU.scaffold_1240.85	WRKY4	WRKY	MA1297.1	WRKY26	GCM domain factors	WRKY	evm.TU.scaffold_1028.190	CNGC15C	Chr17	313465368	313465380	-	16.9759	1.12e-06	0.119	AAAAGTCAACACA
evm.TU.scaffold_1315.59	WRKY41	WRKY	MA1297.1	WRKY26	GCM domain factors	WRKY	evm.TU.scaffold_1028.190	CNGC15C	Chr17	313465368	313465380	-	16.9759	1.12e-06	0.119	AAAAGTCAACACA
evm.TU.scaffold_1317.151	WRKY41	WRKY	MA1297.1	WRKY26	GCM domain factors	WRKY	evm.TU.scaffold_1028.190	CNGC15C	Chr17	313465368	313465380	-	16.9759	1.12e-06	0.119	AAAAGTCAACACA
evm.TU.scaffold_1554.314	WRKY41	WRKY	MA1297.1	WRKY26	GCM domain factors	WRKY	evm.TU.scaffold_1028.190	CNGC15C	Chr17	313465368	313465380	-	16.9759	1.12e-06	0.119	AAAAGTCAACACA
evm.TU.scaffold_1817.237	WRKY72A	WRKY	MA1297.1	WRKY26	GCM domain factors	WRKY	evm.TU.scaffold_1028.190	CNGC15C	Chr17	313465368	313465380	-	16.9759	1.12e-06	0.119	AAAAGTCAACACA
evm.TU.scaffold_285.552	WRKY51	WRKY	MA1297.1	WRKY26	GCM domain factors	WRKY	evm.TU.scaffold_1028.190	CNGC15C	Chr17	313465368	313465380	-	16.9759	1.12e-06	0.119	AAAAGTCAACACA
evm.TU.scaffold_507.35	WRKY51	WRKY	MA1297.1	WRKY26	GCM domain factors	WRKY	evm.TU.scaffold_1028.190	CNGC15C	Chr17	313465368	313465380	-	16.9759	1.12e-06	0.119	AAAAGTCAACACA
evm.TU.scaffold_61.185	WRKY72A	WRKY	MA1297.1	WRKY26	GCM domain factors	WRKY	evm.TU.scaffold_1028.190	CNGC15C	Chr17	313465368	313465380	-	16.9759	1.12e-06	0.119	AAAAGTCAACACA
evm.TU.scaffold_611.105	WRKY4	WRKY	MA1297.1	WRKY26	GCM domain factors	WRKY	evm.TU.scaffold_1028.190	CNGC15C	Chr17	313465368	313465380	-	16.9759	1.12e-06	0.119	AAAAGTCAACACA
evm.TU.scaffold_811.89	WRKY69	WRKY	MA1297.1	WRKY26	GCM domain factors	WRKY	evm.TU.scaffold_1028.190	CNGC15C	Chr17	313465368	313465380	-	16.9759	1.12e-06	0.119	AAAAGTCAACACA
evm.TU.scaffold_10665.44	WRKY51	WRKY	MA1309.1	WRKY3	GCM domain factors	WRKY	evm.TU.scaffold_1028.190	CNGC15C	Chr17	313465370	313465380	-	16.4697	1.19e-06	0.0457	AAAAGTCAACA
evm.TU.scaffold_12333.48	WRKY4	WRKY	MA1309.1	WRKY3	GCM domain factors	WRKY	evm.TU.scaffold_1028.190	CNGC15C	Chr17	313465370	313465380	-	16.4697	1.19e-06	0.0457	AAAAGTCAACA
evm.TU.scaffold_1240.85	WRKY4	WRKY	MA1309.1	WRKY3	GCM domain factors	WRKY	evm.TU.scaffold_1028.190	CNGC15C	Chr17	313465370	313465380	-	16.4697	1.19e-06	0.0457	AAAAGTCAACA
evm.TU.scaffold_1315.59	WRKY41	WRKY	MA1309.1	WRKY3	GCM domain factors	WRKY	evm.TU.scaffold_1028.190	CNGC15C	Chr17	313465370	313465380	-	16.4697	1.19e-06	0.0457	AAAAGTCAACA
evm.TU.scaffold_1317.151	WRKY41	WRKY	MA1309.1	WRKY3	GCM domain factors	WRKY	evm.TU.scaffold_1028.190	CNGC15C	Chr17	313465370	313465380	-	16.4697	1.19e-06	0.0457	AAAAGTCAACA
evm.TU.scaffold_1554.314	WRKY41	WRKY	MA1309.1	WRKY3	GCM domain factors	WRKY	evm.TU.scaffold_1028.190	CNGC15C	Chr17	313465370	313465380	-	16.4697	1.19e-06	0.0457	AAAAGTCAACA
evm.TU.scaffold_1817.237	WRKY72A	WRKY	MA1309.1	WRKY3	GCM domain factors	WRKY	evm.TU.scaffold_1028.190	CNGC15C	Chr17	313465370	313465380	-	16.4697	1.19e-06	0.0457	AAAAGTCAACA
evm.TU.scaffold_285.552	WRKY51	WRKY	MA1309.1	WRKY3	GCM domain factors	WRKY	evm.TU.scaffold_1028.190	CNGC15C	Chr17	313465370	313465380	-	16.4697	1.19e-06	0.0457	AAAAGTCAACA
evm.TU.scaffold_507.35	WRKY51	WRKY	MA1309.1	WRKY3	GCM domain factors	WRKY	evm.TU.scaffold_1028.190	CNGC15C	Chr17	313465370	313465380	-	16.4697	1.19e-06	0.0457	AAAAGTCAACA
evm.TU.scaffold_61.185	WRKY72A	WRKY	MA1309.1	WRKY3	GCM domain factors	WRKY	evm.TU.scaffold_1028.190	CNGC15C	Chr17	313465370	313465380	-	16.4697	1.19e-06	0.0457	AAAAGTCAACA
evm.TU.scaffold_611.105	WRKY4	WRKY	MA1309.1	WRKY3	GCM domain factors	WRKY	evm.TU.scaffold_1028.190	CNGC15C	Chr17	313465370	313465380	-	16.4697	1.19e-06	0.0457	AAAAGTCAACA
evm.TU.scaffold_811.89	WRKY69	WRKY	MA1309.1	WRKY3	GCM domain factors	WRKY	evm.TU.scaffold_1028.190	CNGC15C	Chr17	313465370	313465380	-	16.4697	1.19e-06	0.0457	AAAAGTCAACA
evm.TU.scaffold_10665.44	WRKY51	WRKY	MA1309.1	WRKY3	GCM domain factors	WRKY	evm.TU.scaffold_875.90	CPK9	Chr15	53174896	53174906	+	16.4697	1.19e-06	0.0457	AAAAGTCAACA
evm.TU.scaffold_12333.48	WRKY4	WRKY	MA1309.1	WRKY3	GCM domain factors	WRKY	evm.TU.scaffold_875.90	CPK9	Chr15	53174896	53174906	+	16.4697	1.19e-06	0.0457	AAAAGTCAACA
evm.TU.scaffold_1240.85	WRKY4	WRKY	MA1309.1	WRKY3	GCM domain factors	WRKY	evm.TU.scaffold_875.90	CPK9	Chr15	53174896	53174906	+	16.4697	1.19e-06	0.0457	AAAAGTCAACA
evm.TU.scaffold_1315.59	WRKY41	WRKY	MA1309.1	WRKY3	GCM domain factors	WRKY	evm.TU.scaffold_875.90	CPK9	Chr15	53174896	53174906	+	16.4697	1.19e-06	0.0457	AAAAGTCAACA
evm.TU.scaffold_1317.151	WRKY41	WRKY	MA1309.1	WRKY3	GCM domain factors	WRKY	evm.TU.scaffold_875.90	CPK9	Chr15	53174896	53174906	+	16.4697	1.19e-06	0.0457	AAAAGTCAACA
evm.TU.scaffold_1554.314	WRKY41	WRKY	MA1309.1	WRKY3	GCM domain factors	WRKY	evm.TU.scaffold_875.90	CPK9	Chr15	53174896	53174906	+	16.4697	1.19e-06	0.0457	AAAAGTCAACA
evm.TU.scaffold_1817.237	WRKY72A	WRKY	MA1309.1	WRKY3	GCM domain factors	WRKY	evm.TU.scaffold_875.90	CPK9	Chr15	53174896	53174906	+	16.4697	1.19e-06	0.0457	AAAAGTCAACA
evm.TU.scaffold_285.552	WRKY51	WRKY	MA1309.1	WRKY3	GCM domain factors	WRKY	evm.TU.scaffold_875.90	CPK9	Chr15	53174896	53174906	+	16.4697	1.19e-06	0.0457	AAAAGTCAACA
evm.TU.scaffold_507.35	WRKY51	WRKY	MA1309.1	WRKY3	GCM domain factors	WRKY	evm.TU.scaffold_875.90	CPK9	Chr15	53174896	53174906	+	16.4697	1.19e-06	0.0457	AAAAGTCAACA
evm.TU.scaffold_61.185	WRKY72A	WRKY	MA1309.1	WRKY3	GCM domain factors	WRKY	evm.TU.scaffold_875.90	CPK9	Chr15	53174896	53174906	+	16.4697	1.19e-06	0.0457	AAAAGTCAACA
evm.TU.scaffold_611.105	WRKY4	WRKY	MA1309.1	WRKY3	GCM domain factors	WRKY	evm.TU.scaffold_875.90	CPK9	Chr15	53174896	53174906	+	16.4697	1.19e-06	0.0457	AAAAGTCAACA
evm.TU.scaffold_811.89	WRKY69	WRKY	MA1309.1	WRKY3	GCM domain factors	WRKY	evm.TU.scaffold_875.90	CPK9	Chr15	53174896	53174906	+	16.4697	1.19e-06	0.0457	AAAAGTCAACA
evm.TU.scaffold_10665.44	WRKY51	WRKY	MA1309.1	WRKY3	GCM domain factors	WRKY	evm.TU.scaffold_2891.82	CPK9	Chr13	54217170	54217180	+	16.4697	1.19e-06	0.0457	AAAAGTCAACA
evm.TU.scaffold_12333.48	WRKY4	WRKY	MA1309.1	WRKY3	GCM domain factors	WRKY	evm.TU.scaffold_2891.82	CPK9	Chr13	54217170	54217180	+	16.4697	1.19e-06	0.0457	AAAAGTCAACA
evm.TU.scaffold_1240.85	WRKY4	WRKY	MA1309.1	WRKY3	GCM domain factors	WRKY	evm.TU.scaffold_2891.82	CPK9	Chr13	54217170	54217180	+	16.4697	1.19e-06	0.0457	AAAAGTCAACA
evm.TU.scaffold_1315.59	WRKY41	WRKY	MA1309.1	WRKY3	GCM domain factors	WRKY	evm.TU.scaffold_2891.82	CPK9	Chr13	54217170	54217180	+	16.4697	1.19e-06	0.0457	AAAAGTCAACA
evm.TU.scaffold_1317.151	WRKY41	WRKY	MA1309.1	WRKY3	GCM domain factors	WRKY	evm.TU.scaffold_2891.82	CPK9	Chr13	54217170	54217180	+	16.4697	1.19e-06	0.0457	AAAAGTCAACA
evm.TU.scaffold_1554.314	WRKY41	WRKY	MA1309.1	WRKY3	GCM domain factors	WRKY	evm.TU.scaffold_2891.82	CPK9	Chr13	54217170	54217180	+	16.4697	1.19e-06	0.0457	AAAAGTCAACA
evm.TU.scaffold_1817.237	WRKY72A	WRKY	MA1309.1	WRKY3	GCM domain factors	WRKY	evm.TU.scaffold_2891.82	CPK9	Chr13	54217170	54217180	+	16.4697	1.19e-06	0.0457	AAAAGTCAACA
evm.TU.scaffold_285.552	WRKY51	WRKY	MA1309.1	WRKY3	GCM domain factors	WRKY	evm.TU.scaffold_2891.82	CPK9	Chr13	54217170	54217180	+	16.4697	1.19e-06	0.0457	AAAAGTCAACA
evm.TU.scaffold_507.35	WRKY51	WRKY	MA1309.1	WRKY3	GCM domain factors	WRKY	evm.TU.scaffold_2891.82	CPK9	Chr13	54217170	54217180	+	16.4697	1.19e-06	0.0457	AAAAGTCAACA
evm.TU.scaffold_61.185	WRKY72A	WRKY	MA1309.1	WRKY3	GCM domain factors	WRKY	evm.TU.scaffold_2891.82	CPK9	Chr13	54217170	54217180	+	16.4697	1.19e-06	0.0457	AAAAGTCAACA
evm.TU.scaffold_611.105	WRKY4	WRKY	MA1309.1	WRKY3	GCM domain factors	WRKY	evm.TU.scaffold_2891.82	CPK9	Chr13	54217170	54217180	+	16.4697	1.19e-06	0.0457	AAAAGTCAACA
evm.TU.scaffold_811.89	WRKY69	WRKY	MA1309.1	WRKY3	GCM domain factors	WRKY	evm.TU.scaffold_2891.82	CPK9	Chr13	54217170	54217180	+	16.4697	1.19e-06	0.0457	AAAAGTCAACA
evm.TU.scaffold_10665.44	WRKY51	WRKY	MA1309.1	WRKY3	GCM domain factors	WRKY	evm.TU.scaffold_490.149	CPK9	Chr14	48850326	48850336	+	16.4697	1.19e-06	0.0457	AAAAGTCAACA
evm.TU.scaffold_12333.48	WRKY4	WRKY	MA1309.1	WRKY3	GCM domain factors	WRKY	evm.TU.scaffold_490.149	CPK9	Chr14	48850326	48850336	+	16.4697	1.19e-06	0.0457	AAAAGTCAACA
evm.TU.scaffold_1240.85	WRKY4	WRKY	MA1309.1	WRKY3	GCM domain factors	WRKY	evm.TU.scaffold_490.149	CPK9	Chr14	48850326	48850336	+	16.4697	1.19e-06	0.0457	AAAAGTCAACA
evm.TU.scaffold_1315.59	WRKY41	WRKY	MA1309.1	WRKY3	GCM domain factors	WRKY	evm.TU.scaffold_490.149	CPK9	Chr14	48850326	48850336	+	16.4697	1.19e-06	0.0457	AAAAGTCAACA
evm.TU.scaffold_1317.151	WRKY41	WRKY	MA1309.1	WRKY3	GCM domain factors	WRKY	evm.TU.scaffold_490.149	CPK9	Chr14	48850326	48850336	+	16.4697	1.19e-06	0.0457	AAAAGTCAACA
evm.TU.scaffold_1554.314	WRKY41	WRKY	MA1309.1	WRKY3	GCM domain factors	WRKY	evm.TU.scaffold_490.149	CPK9	Chr14	48850326	48850336	+	16.4697	1.19e-06	0.0457	AAAAGTCAACA
evm.TU.scaffold_1817.237	WRKY72A	WRKY	MA1309.1	WRKY3	GCM domain factors	WRKY	evm.TU.scaffold_490.149	CPK9	Chr14	48850326	48850336	+	16.4697	1.19e-06	0.0457	AAAAGTCAACA
evm.TU.scaffold_285.552	WRKY51	WRKY	MA1309.1	WRKY3	GCM domain factors	WRKY	evm.TU.scaffold_490.149	CPK9	Chr14	48850326	48850336	+	16.4697	1.19e-06	0.0457	AAAAGTCAACA
evm.TU.scaffold_507.35	WRKY51	WRKY	MA1309.1	WRKY3	GCM domain factors	WRKY	evm.TU.scaffold_490.149	CPK9	Chr14	48850326	48850336	+	16.4697	1.19e-06	0.0457	AAAAGTCAACA
evm.TU.scaffold_61.185	WRKY72A	WRKY	MA1309.1	WRKY3	GCM domain factors	WRKY	evm.TU.scaffold_490.149	CPK9	Chr14	48850326	48850336	+	16.4697	1.19e-06	0.0457	AAAAGTCAACA
evm.TU.scaffold_611.105	WRKY4	WRKY	MA1309.1	WRKY3	GCM domain factors	WRKY	evm.TU.scaffold_490.149	CPK9	Chr14	48850326	48850336	+	16.4697	1.19e-06	0.0457	AAAAGTCAACA
evm.TU.scaffold_811.89	WRKY69	WRKY	MA1309.1	WRKY3	GCM domain factors	WRKY	evm.TU.scaffold_490.149	CPK9	Chr14	48850326	48850336	+	16.4697	1.19e-06	0.0457	AAAAGTCAACA
evm.TU.scaffold_10665.44	WRKY51	WRKY	MA1298.1	WRKY29	GCM domain factors	WRKY	evm.TU.scaffold_169.24	CNGC15C	Chr18	322994183	322994193	-	16.5303	1.19e-06	0.0547	AAAAGTCAAAG
evm.TU.scaffold_12333.48	WRKY4	WRKY	MA1298.1	WRKY29	GCM domain factors	WRKY	evm.TU.scaffold_169.24	CNGC15C	Chr18	322994183	322994193	-	16.5303	1.19e-06	0.0547	AAAAGTCAAAG
evm.TU.scaffold_1240.85	WRKY4	WRKY	MA1298.1	WRKY29	GCM domain factors	WRKY	evm.TU.scaffold_169.24	CNGC15C	Chr18	322994183	322994193	-	16.5303	1.19e-06	0.0547	AAAAGTCAAAG
evm.TU.scaffold_1315.59	WRKY41	WRKY	MA1298.1	WRKY29	GCM domain factors	WRKY	evm.TU.scaffold_169.24	CNGC15C	Chr18	322994183	322994193	-	16.5303	1.19e-06	0.0547	AAAAGTCAAAG
evm.TU.scaffold_1317.151	WRKY41	WRKY	MA1298.1	WRKY29	GCM domain factors	WRKY	evm.TU.scaffold_169.24	CNGC15C	Chr18	322994183	322994193	-	16.5303	1.19e-06	0.0547	AAAAGTCAAAG
evm.TU.scaffold_1554.314	WRKY41	WRKY	MA1298.1	WRKY29	GCM domain factors	WRKY	evm.TU.scaffold_169.24	CNGC15C	Chr18	322994183	322994193	-	16.5303	1.19e-06	0.0547	AAAAGTCAAAG
evm.TU.scaffold_1817.237	WRKY72A	WRKY	MA1298.1	WRKY29	GCM domain factors	WRKY	evm.TU.scaffold_169.24	CNGC15C	Chr18	322994183	322994193	-	16.5303	1.19e-06	0.0547	AAAAGTCAAAG
evm.TU.scaffold_285.552	WRKY51	WRKY	MA1298.1	WRKY29	GCM domain factors	WRKY	evm.TU.scaffold_169.24	CNGC15C	Chr18	322994183	322994193	-	16.5303	1.19e-06	0.0547	AAAAGTCAAAG
evm.TU.scaffold_507.35	WRKY51	WRKY	MA1298.1	WRKY29	GCM domain factors	WRKY	evm.TU.scaffold_169.24	CNGC15C	Chr18	322994183	322994193	-	16.5303	1.19e-06	0.0547	AAAAGTCAAAG
evm.TU.scaffold_61.185	WRKY72A	WRKY	MA1298.1	WRKY29	GCM domain factors	WRKY	evm.TU.scaffold_169.24	CNGC15C	Chr18	322994183	322994193	-	16.5303	1.19e-06	0.0547	AAAAGTCAAAG
evm.TU.scaffold_611.105	WRKY4	WRKY	MA1298.1	WRKY29	GCM domain factors	WRKY	evm.TU.scaffold_169.24	CNGC15C	Chr18	322994183	322994193	-	16.5303	1.19e-06	0.0547	AAAAGTCAAAG
evm.TU.scaffold_811.89	WRKY69	WRKY	MA1298.1	WRKY29	GCM domain factors	WRKY	evm.TU.scaffold_169.24	CNGC15C	Chr18	322994183	322994193	-	16.5303	1.19e-06	0.0547	AAAAGTCAAAG
evm.TU.scaffold_10665.44	WRKY51	WRKY	MA1296.1	WRKY46	GCM domain factors	WRKY	evm.TU.scaffold_169.24	CNGC15C	Chr18	322994183	322994193	+	17.08	1.19e-06	0.262	CTTTGACTTTT
evm.TU.scaffold_12333.48	WRKY4	WRKY	MA1296.1	WRKY46	GCM domain factors	WRKY	evm.TU.scaffold_169.24	CNGC15C	Chr18	322994183	322994193	+	17.08	1.19e-06	0.262	CTTTGACTTTT
evm.TU.scaffold_1240.85	WRKY4	WRKY	MA1296.1	WRKY46	GCM domain factors	WRKY	evm.TU.scaffold_169.24	CNGC15C	Chr18	322994183	322994193	+	17.08	1.19e-06	0.262	CTTTGACTTTT
evm.TU.scaffold_1315.59	WRKY41	WRKY	MA1296.1	WRKY46	GCM domain factors	WRKY	evm.TU.scaffold_169.24	CNGC15C	Chr18	322994183	322994193	+	17.08	1.19e-06	0.262	CTTTGACTTTT
evm.TU.scaffold_1317.151	WRKY41	WRKY	MA1296.1	WRKY46	GCM domain factors	WRKY	evm.TU.scaffold_169.24	CNGC15C	Chr18	322994183	322994193	+	17.08	1.19e-06	0.262	CTTTGACTTTT
evm.TU.scaffold_1554.314	WRKY41	WRKY	MA1296.1	WRKY46	GCM domain factors	WRKY	evm.TU.scaffold_169.24	CNGC15C	Chr18	322994183	322994193	+	17.08	1.19e-06	0.262	CTTTGACTTTT
evm.TU.scaffold_1817.237	WRKY72A	WRKY	MA1296.1	WRKY46	GCM domain factors	WRKY	evm.TU.scaffold_169.24	CNGC15C	Chr18	322994183	322994193	+	17.08	1.19e-06	0.262	CTTTGACTTTT
evm.TU.scaffold_285.552	WRKY51	WRKY	MA1296.1	WRKY46	GCM domain factors	WRKY	evm.TU.scaffold_169.24	CNGC15C	Chr18	322994183	322994193	+	17.08	1.19e-06	0.262	CTTTGACTTTT
evm.TU.scaffold_507.35	WRKY51	WRKY	MA1296.1	WRKY46	GCM domain factors	WRKY	evm.TU.scaffold_169.24	CNGC15C	Chr18	322994183	322994193	+	17.08	1.19e-06	0.262	CTTTGACTTTT
evm.TU.scaffold_61.185	WRKY72A	WRKY	MA1296.1	WRKY46	GCM domain factors	WRKY	evm.TU.scaffold_169.24	CNGC15C	Chr18	322994183	322994193	+	17.08	1.19e-06	0.262	CTTTGACTTTT
evm.TU.scaffold_611.105	WRKY4	WRKY	MA1296.1	WRKY46	GCM domain factors	WRKY	evm.TU.scaffold_169.24	CNGC15C	Chr18	322994183	322994193	+	17.08	1.19e-06	0.262	CTTTGACTTTT
evm.TU.scaffold_811.89	WRKY69	WRKY	MA1296.1	WRKY46	GCM domain factors	WRKY	evm.TU.scaffold_169.24	CNGC15C	Chr18	322994183	322994193	+	17.08	1.19e-06	0.262	CTTTGACTTTT
evm.TU.scaffold_10665.44	WRKY51	WRKY	MA1295.1	WRKY20	GCM domain factors	WRKY	evm.TU.scaffold_2387.126	At4g27190	Chr24	260614645	260614657	-	15.9394	1.21e-06	0.162	ACCGTTGACTTGT
evm.TU.scaffold_12333.48	WRKY4	WRKY	MA1295.1	WRKY20	GCM domain factors	WRKY	evm.TU.scaffold_2387.126	At4g27190	Chr24	260614645	260614657	-	15.9394	1.21e-06	0.162	ACCGTTGACTTGT
evm.TU.scaffold_1240.85	WRKY4	WRKY	MA1295.1	WRKY20	GCM domain factors	WRKY	evm.TU.scaffold_2387.126	At4g27190	Chr24	260614645	260614657	-	15.9394	1.21e-06	0.162	ACCGTTGACTTGT
evm.TU.scaffold_1315.59	WRKY41	WRKY	MA1295.1	WRKY20	GCM domain factors	WRKY	evm.TU.scaffold_2387.126	At4g27190	Chr24	260614645	260614657	-	15.9394	1.21e-06	0.162	ACCGTTGACTTGT
evm.TU.scaffold_1317.151	WRKY41	WRKY	MA1295.1	WRKY20	GCM domain factors	WRKY	evm.TU.scaffold_2387.126	At4g27190	Chr24	260614645	260614657	-	15.9394	1.21e-06	0.162	ACCGTTGACTTGT
evm.TU.scaffold_1554.314	WRKY41	WRKY	MA1295.1	WRKY20	GCM domain factors	WRKY	evm.TU.scaffold_2387.126	At4g27190	Chr24	260614645	260614657	-	15.9394	1.21e-06	0.162	ACCGTTGACTTGT
evm.TU.scaffold_1817.237	WRKY72A	WRKY	MA1295.1	WRKY20	GCM domain factors	WRKY	evm.TU.scaffold_2387.126	At4g27190	Chr24	260614645	260614657	-	15.9394	1.21e-06	0.162	ACCGTTGACTTGT
evm.TU.scaffold_285.552	WRKY51	WRKY	MA1295.1	WRKY20	GCM domain factors	WRKY	evm.TU.scaffold_2387.126	At4g27190	Chr24	260614645	260614657	-	15.9394	1.21e-06	0.162	ACCGTTGACTTGT
evm.TU.scaffold_507.35	WRKY51	WRKY	MA1295.1	WRKY20	GCM domain factors	WRKY	evm.TU.scaffold_2387.126	At4g27190	Chr24	260614645	260614657	-	15.9394	1.21e-06	0.162	ACCGTTGACTTGT
evm.TU.scaffold_61.185	WRKY72A	WRKY	MA1295.1	WRKY20	GCM domain factors	WRKY	evm.TU.scaffold_2387.126	At4g27190	Chr24	260614645	260614657	-	15.9394	1.21e-06	0.162	ACCGTTGACTTGT
evm.TU.scaffold_611.105	WRKY4	WRKY	MA1295.1	WRKY20	GCM domain factors	WRKY	evm.TU.scaffold_2387.126	At4g27190	Chr24	260614645	260614657	-	15.9394	1.21e-06	0.162	ACCGTTGACTTGT
evm.TU.scaffold_811.89	WRKY69	WRKY	MA1295.1	WRKY20	GCM domain factors	WRKY	evm.TU.scaffold_2387.126	At4g27190	Chr24	260614645	260614657	-	15.9394	1.21e-06	0.162	ACCGTTGACTTGT
evm.TU.scaffold_10665.44	WRKY51	WRKY	MA1307.2	WRKY31	GCM domain factors	WRKY	evm.TU.scaffold_11656.15	CML38	Chr26	132537154	132537171	+	16.1408	1.3e-06	0.0831	ACTTGGTCAACGGTCGTA
evm.TU.scaffold_12333.48	WRKY4	WRKY	MA1307.2	WRKY31	GCM domain factors	WRKY	evm.TU.scaffold_11656.15	CML38	Chr26	132537154	132537171	+	16.1408	1.3e-06	0.0831	ACTTGGTCAACGGTCGTA
evm.TU.scaffold_1240.85	WRKY4	WRKY	MA1307.2	WRKY31	GCM domain factors	WRKY	evm.TU.scaffold_11656.15	CML38	Chr26	132537154	132537171	+	16.1408	1.3e-06	0.0831	ACTTGGTCAACGGTCGTA
evm.TU.scaffold_1315.59	WRKY41	WRKY	MA1307.2	WRKY31	GCM domain factors	WRKY	evm.TU.scaffold_11656.15	CML38	Chr26	132537154	132537171	+	16.1408	1.3e-06	0.0831	ACTTGGTCAACGGTCGTA
evm.TU.scaffold_1317.151	WRKY41	WRKY	MA1307.2	WRKY31	GCM domain factors	WRKY	evm.TU.scaffold_11656.15	CML38	Chr26	132537154	132537171	+	16.1408	1.3e-06	0.0831	ACTTGGTCAACGGTCGTA
evm.TU.scaffold_1554.314	WRKY41	WRKY	MA1307.2	WRKY31	GCM domain factors	WRKY	evm.TU.scaffold_11656.15	CML38	Chr26	132537154	132537171	+	16.1408	1.3e-06	0.0831	ACTTGGTCAACGGTCGTA
evm.TU.scaffold_1817.237	WRKY72A	WRKY	MA1307.2	WRKY31	GCM domain factors	WRKY	evm.TU.scaffold_11656.15	CML38	Chr26	132537154	132537171	+	16.1408	1.3e-06	0.0831	ACTTGGTCAACGGTCGTA
evm.TU.scaffold_285.552	WRKY51	WRKY	MA1307.2	WRKY31	GCM domain factors	WRKY	evm.TU.scaffold_11656.15	CML38	Chr26	132537154	132537171	+	16.1408	1.3e-06	0.0831	ACTTGGTCAACGGTCGTA
evm.TU.scaffold_507.35	WRKY51	WRKY	MA1307.2	WRKY31	GCM domain factors	WRKY	evm.TU.scaffold_11656.15	CML38	Chr26	132537154	132537171	+	16.1408	1.3e-06	0.0831	ACTTGGTCAACGGTCGTA
evm.TU.scaffold_61.185	WRKY72A	WRKY	MA1307.2	WRKY31	GCM domain factors	WRKY	evm.TU.scaffold_11656.15	CML38	Chr26	132537154	132537171	+	16.1408	1.3e-06	0.0831	ACTTGGTCAACGGTCGTA
evm.TU.scaffold_611.105	WRKY4	WRKY	MA1307.2	WRKY31	GCM domain factors	WRKY	evm.TU.scaffold_11656.15	CML38	Chr26	132537154	132537171	+	16.1408	1.3e-06	0.0831	ACTTGGTCAACGGTCGTA
evm.TU.scaffold_811.89	WRKY69	WRKY	MA1307.2	WRKY31	GCM domain factors	WRKY	evm.TU.scaffold_11656.15	CML38	Chr26	132537154	132537171	+	16.1408	1.3e-06	0.0831	ACTTGGTCAACGGTCGTA
evm.TU.scaffold_10665.44	WRKY51	WRKY	MA1307.2	WRKY31	GCM domain factors	WRKY	evm.TU.scaffold_1561.131	CML38	Chr27	99765972	99765989	-	16.1408	1.3e-06	0.0831	ACTTGGTCAACGGTCGTA
evm.TU.scaffold_12333.48	WRKY4	WRKY	MA1307.2	WRKY31	GCM domain factors	WRKY	evm.TU.scaffold_1561.131	CML38	Chr27	99765972	99765989	-	16.1408	1.3e-06	0.0831	ACTTGGTCAACGGTCGTA
evm.TU.scaffold_1240.85	WRKY4	WRKY	MA1307.2	WRKY31	GCM domain factors	WRKY	evm.TU.scaffold_1561.131	CML38	Chr27	99765972	99765989	-	16.1408	1.3e-06	0.0831	ACTTGGTCAACGGTCGTA
evm.TU.scaffold_1315.59	WRKY41	WRKY	MA1307.2	WRKY31	GCM domain factors	WRKY	evm.TU.scaffold_1561.131	CML38	Chr27	99765972	99765989	-	16.1408	1.3e-06	0.0831	ACTTGGTCAACGGTCGTA
evm.TU.scaffold_1317.151	WRKY41	WRKY	MA1307.2	WRKY31	GCM domain factors	WRKY	evm.TU.scaffold_1561.131	CML38	Chr27	99765972	99765989	-	16.1408	1.3e-06	0.0831	ACTTGGTCAACGGTCGTA
evm.TU.scaffold_1554.314	WRKY41	WRKY	MA1307.2	WRKY31	GCM domain factors	WRKY	evm.TU.scaffold_1561.131	CML38	Chr27	99765972	99765989	-	16.1408	1.3e-06	0.0831	ACTTGGTCAACGGTCGTA
evm.TU.scaffold_1817.237	WRKY72A	WRKY	MA1307.2	WRKY31	GCM domain factors	WRKY	evm.TU.scaffold_1561.131	CML38	Chr27	99765972	99765989	-	16.1408	1.3e-06	0.0831	ACTTGGTCAACGGTCGTA
evm.TU.scaffold_285.552	WRKY51	WRKY	MA1307.2	WRKY31	GCM domain factors	WRKY	evm.TU.scaffold_1561.131	CML38	Chr27	99765972	99765989	-	16.1408	1.3e-06	0.0831	ACTTGGTCAACGGTCGTA
evm.TU.scaffold_507.35	WRKY51	WRKY	MA1307.2	WRKY31	GCM domain factors	WRKY	evm.TU.scaffold_1561.131	CML38	Chr27	99765972	99765989	-	16.1408	1.3e-06	0.0831	ACTTGGTCAACGGTCGTA
evm.TU.scaffold_61.185	WRKY72A	WRKY	MA1307.2	WRKY31	GCM domain factors	WRKY	evm.TU.scaffold_1561.131	CML38	Chr27	99765972	99765989	-	16.1408	1.3e-06	0.0831	ACTTGGTCAACGGTCGTA
evm.TU.scaffold_611.105	WRKY4	WRKY	MA1307.2	WRKY31	GCM domain factors	WRKY	evm.TU.scaffold_1561.131	CML38	Chr27	99765972	99765989	-	16.1408	1.3e-06	0.0831	ACTTGGTCAACGGTCGTA
evm.TU.scaffold_811.89	WRKY69	WRKY	MA1307.2	WRKY31	GCM domain factors	WRKY	evm.TU.scaffold_1561.131	CML38	Chr27	99765972	99765989	-	16.1408	1.3e-06	0.0831	ACTTGGTCAACGGTCGTA
evm.TU.scaffold_10665.44	WRKY51	WRKY	MA1300.1	WRKY6	GCM domain factors	WRKY	evm.TU.scaffold_2387.126	At4g27190	Chr24	260614637	260614655	-	16.5915	1.34e-06	0.0646	CGTTGACTTGTTATATTAG
evm.TU.scaffold_12333.48	WRKY4	WRKY	MA1300.1	WRKY6	GCM domain factors	WRKY	evm.TU.scaffold_2387.126	At4g27190	Chr24	260614637	260614655	-	16.5915	1.34e-06	0.0646	CGTTGACTTGTTATATTAG
evm.TU.scaffold_1237.25	WRKY6	WRKY	MA1300.1	WRKY6	GCM domain factors	WRKY	evm.TU.scaffold_2387.126	At4g27190	Chr24	260614637	260614655	-	16.5915	1.34e-06	0.0646	CGTTGACTTGTTATATTAG
evm.TU.scaffold_1240.85	WRKY4	WRKY	MA1300.1	WRKY6	GCM domain factors	WRKY	evm.TU.scaffold_2387.126	At4g27190	Chr24	260614637	260614655	-	16.5915	1.34e-06	0.0646	CGTTGACTTGTTATATTAG
evm.TU.scaffold_1298.48	WRKY6	WRKY	MA1300.1	WRKY6	GCM domain factors	WRKY	evm.TU.scaffold_2387.126	At4g27190	Chr24	260614637	260614655	-	16.5915	1.34e-06	0.0646	CGTTGACTTGTTATATTAG
evm.TU.scaffold_1315.59	WRKY41	WRKY	MA1300.1	WRKY6	GCM domain factors	WRKY	evm.TU.scaffold_2387.126	At4g27190	Chr24	260614637	260614655	-	16.5915	1.34e-06	0.0646	CGTTGACTTGTTATATTAG
evm.TU.scaffold_1317.151	WRKY41	WRKY	MA1300.1	WRKY6	GCM domain factors	WRKY	evm.TU.scaffold_2387.126	At4g27190	Chr24	260614637	260614655	-	16.5915	1.34e-06	0.0646	CGTTGACTTGTTATATTAG
evm.TU.scaffold_1403.116	WRKY6	WRKY	MA1300.1	WRKY6	GCM domain factors	WRKY	evm.TU.scaffold_2387.126	At4g27190	Chr24	260614637	260614655	-	16.5915	1.34e-06	0.0646	CGTTGACTTGTTATATTAG
evm.TU.scaffold_1554.314	WRKY41	WRKY	MA1300.1	WRKY6	GCM domain factors	WRKY	evm.TU.scaffold_2387.126	At4g27190	Chr24	260614637	260614655	-	16.5915	1.34e-06	0.0646	CGTTGACTTGTTATATTAG
evm.TU.scaffold_1817.237	WRKY72A	WRKY	MA1300.1	WRKY6	GCM domain factors	WRKY	evm.TU.scaffold_2387.126	At4g27190	Chr24	260614637	260614655	-	16.5915	1.34e-06	0.0646	CGTTGACTTGTTATATTAG
evm.TU.scaffold_285.552	WRKY51	WRKY	MA1300.1	WRKY6	GCM domain factors	WRKY	evm.TU.scaffold_2387.126	At4g27190	Chr24	260614637	260614655	-	16.5915	1.34e-06	0.0646	CGTTGACTTGTTATATTAG
evm.TU.scaffold_320.197	WRKY6	WRKY	MA1300.1	WRKY6	GCM domain factors	WRKY	evm.TU.scaffold_2387.126	At4g27190	Chr24	260614637	260614655	-	16.5915	1.34e-06	0.0646	CGTTGACTTGTTATATTAG
evm.TU.scaffold_3615.56	WRKY6	WRKY	MA1300.1	WRKY6	GCM domain factors	WRKY	evm.TU.scaffold_2387.126	At4g27190	Chr24	260614637	260614655	-	16.5915	1.34e-06	0.0646	CGTTGACTTGTTATATTAG
evm.TU.scaffold_4488.44	WRKY6	WRKY	MA1300.1	WRKY6	GCM domain factors	WRKY	evm.TU.scaffold_2387.126	At4g27190	Chr24	260614637	260614655	-	16.5915	1.34e-06	0.0646	CGTTGACTTGTTATATTAG
evm.TU.scaffold_507.35	WRKY51	WRKY	MA1300.1	WRKY6	GCM domain factors	WRKY	evm.TU.scaffold_2387.126	At4g27190	Chr24	260614637	260614655	-	16.5915	1.34e-06	0.0646	CGTTGACTTGTTATATTAG
evm.TU.scaffold_61.185	WRKY72A	WRKY	MA1300.1	WRKY6	GCM domain factors	WRKY	evm.TU.scaffold_2387.126	At4g27190	Chr24	260614637	260614655	-	16.5915	1.34e-06	0.0646	CGTTGACTTGTTATATTAG
evm.TU.scaffold_611.105	WRKY4	WRKY	MA1300.1	WRKY6	GCM domain factors	WRKY	evm.TU.scaffold_2387.126	At4g27190	Chr24	260614637	260614655	-	16.5915	1.34e-06	0.0646	CGTTGACTTGTTATATTAG
evm.TU.scaffold_811.89	WRKY69	WRKY	MA1300.1	WRKY6	GCM domain factors	WRKY	evm.TU.scaffold_2387.126	At4g27190	Chr24	260614637	260614655	-	16.5915	1.34e-06	0.0646	CGTTGACTTGTTATATTAG
evm.TU.scaffold_10665.44	WRKY51	WRKY	MA1094.2	WRKY8	GCM domain factors	WRKY	evm.TU.scaffold_875.90	CPK9	Chr15	53174894	53174909	+	16.88	1.34e-06	0.0544	TAAAAAGTCAACATGC
evm.TU.scaffold_12333.48	WRKY4	WRKY	MA1094.2	WRKY8	GCM domain factors	WRKY	evm.TU.scaffold_875.90	CPK9	Chr15	53174894	53174909	+	16.88	1.34e-06	0.0544	TAAAAAGTCAACATGC
evm.TU.scaffold_1240.85	WRKY4	WRKY	MA1094.2	WRKY8	GCM domain factors	WRKY	evm.TU.scaffold_875.90	CPK9	Chr15	53174894	53174909	+	16.88	1.34e-06	0.0544	TAAAAAGTCAACATGC
evm.TU.scaffold_1315.59	WRKY41	WRKY	MA1094.2	WRKY8	GCM domain factors	WRKY	evm.TU.scaffold_875.90	CPK9	Chr15	53174894	53174909	+	16.88	1.34e-06	0.0544	TAAAAAGTCAACATGC
evm.TU.scaffold_1317.151	WRKY41	WRKY	MA1094.2	WRKY8	GCM domain factors	WRKY	evm.TU.scaffold_875.90	CPK9	Chr15	53174894	53174909	+	16.88	1.34e-06	0.0544	TAAAAAGTCAACATGC
evm.TU.scaffold_1554.314	WRKY41	WRKY	MA1094.2	WRKY8	GCM domain factors	WRKY	evm.TU.scaffold_875.90	CPK9	Chr15	53174894	53174909	+	16.88	1.34e-06	0.0544	TAAAAAGTCAACATGC
evm.TU.scaffold_1817.237	WRKY72A	WRKY	MA1094.2	WRKY8	GCM domain factors	WRKY	evm.TU.scaffold_875.90	CPK9	Chr15	53174894	53174909	+	16.88	1.34e-06	0.0544	TAAAAAGTCAACATGC
evm.TU.scaffold_285.552	WRKY51	WRKY	MA1094.2	WRKY8	GCM domain factors	WRKY	evm.TU.scaffold_875.90	CPK9	Chr15	53174894	53174909	+	16.88	1.34e-06	0.0544	TAAAAAGTCAACATGC
evm.TU.scaffold_507.35	WRKY51	WRKY	MA1094.2	WRKY8	GCM domain factors	WRKY	evm.TU.scaffold_875.90	CPK9	Chr15	53174894	53174909	+	16.88	1.34e-06	0.0544	TAAAAAGTCAACATGC
evm.TU.scaffold_61.185	WRKY72A	WRKY	MA1094.2	WRKY8	GCM domain factors	WRKY	evm.TU.scaffold_875.90	CPK9	Chr15	53174894	53174909	+	16.88	1.34e-06	0.0544	TAAAAAGTCAACATGC
evm.TU.scaffold_611.105	WRKY4	WRKY	MA1094.2	WRKY8	GCM domain factors	WRKY	evm.TU.scaffold_875.90	CPK9	Chr15	53174894	53174909	+	16.88	1.34e-06	0.0544	TAAAAAGTCAACATGC
evm.TU.scaffold_811.89	WRKY69	WRKY	MA1094.2	WRKY8	GCM domain factors	WRKY	evm.TU.scaffold_875.90	CPK9	Chr15	53174894	53174909	+	16.88	1.34e-06	0.0544	TAAAAAGTCAACATGC
evm.TU.scaffold_10665.44	WRKY51	WRKY	MA1094.2	WRKY8	GCM domain factors	WRKY	evm.TU.scaffold_2891.82	CPK9	Chr13	54217168	54217183	+	16.88	1.34e-06	0.0544	TAAAAAGTCAACATGC
evm.TU.scaffold_12333.48	WRKY4	WRKY	MA1094.2	WRKY8	GCM domain factors	WRKY	evm.TU.scaffold_2891.82	CPK9	Chr13	54217168	54217183	+	16.88	1.34e-06	0.0544	TAAAAAGTCAACATGC
evm.TU.scaffold_1240.85	WRKY4	WRKY	MA1094.2	WRKY8	GCM domain factors	WRKY	evm.TU.scaffold_2891.82	CPK9	Chr13	54217168	54217183	+	16.88	1.34e-06	0.0544	TAAAAAGTCAACATGC
evm.TU.scaffold_1315.59	WRKY41	WRKY	MA1094.2	WRKY8	GCM domain factors	WRKY	evm.TU.scaffold_2891.82	CPK9	Chr13	54217168	54217183	+	16.88	1.34e-06	0.0544	TAAAAAGTCAACATGC
evm.TU.scaffold_1317.151	WRKY41	WRKY	MA1094.2	WRKY8	GCM domain factors	WRKY	evm.TU.scaffold_2891.82	CPK9	Chr13	54217168	54217183	+	16.88	1.34e-06	0.0544	TAAAAAGTCAACATGC
evm.TU.scaffold_1554.314	WRKY41	WRKY	MA1094.2	WRKY8	GCM domain factors	WRKY	evm.TU.scaffold_2891.82	CPK9	Chr13	54217168	54217183	+	16.88	1.34e-06	0.0544	TAAAAAGTCAACATGC
evm.TU.scaffold_1817.237	WRKY72A	WRKY	MA1094.2	WRKY8	GCM domain factors	WRKY	evm.TU.scaffold_2891.82	CPK9	Chr13	54217168	54217183	+	16.88	1.34e-06	0.0544	TAAAAAGTCAACATGC
evm.TU.scaffold_285.552	WRKY51	WRKY	MA1094.2	WRKY8	GCM domain factors	WRKY	evm.TU.scaffold_2891.82	CPK9	Chr13	54217168	54217183	+	16.88	1.34e-06	0.0544	TAAAAAGTCAACATGC
evm.TU.scaffold_507.35	WRKY51	WRKY	MA1094.2	WRKY8	GCM domain factors	WRKY	evm.TU.scaffold_2891.82	CPK9	Chr13	54217168	54217183	+	16.88	1.34e-06	0.0544	TAAAAAGTCAACATGC
evm.TU.scaffold_61.185	WRKY72A	WRKY	MA1094.2	WRKY8	GCM domain factors	WRKY	evm.TU.scaffold_2891.82	CPK9	Chr13	54217168	54217183	+	16.88	1.34e-06	0.0544	TAAAAAGTCAACATGC
evm.TU.scaffold_611.105	WRKY4	WRKY	MA1094.2	WRKY8	GCM domain factors	WRKY	evm.TU.scaffold_2891.82	CPK9	Chr13	54217168	54217183	+	16.88	1.34e-06	0.0544	TAAAAAGTCAACATGC
evm.TU.scaffold_811.89	WRKY69	WRKY	MA1094.2	WRKY8	GCM domain factors	WRKY	evm.TU.scaffold_2891.82	CPK9	Chr13	54217168	54217183	+	16.88	1.34e-06	0.0544	TAAAAAGTCAACATGC
evm.TU.scaffold_10665.44	WRKY51	WRKY	MA1094.2	WRKY8	GCM domain factors	WRKY	evm.TU.scaffold_490.149	CPK9	Chr14	48850324	48850339	+	16.88	1.34e-06	0.0544	TAAAAAGTCAACATGC
evm.TU.scaffold_12333.48	WRKY4	WRKY	MA1094.2	WRKY8	GCM domain factors	WRKY	evm.TU.scaffold_490.149	CPK9	Chr14	48850324	48850339	+	16.88	1.34e-06	0.0544	TAAAAAGTCAACATGC
evm.TU.scaffold_1240.85	WRKY4	WRKY	MA1094.2	WRKY8	GCM domain factors	WRKY	evm.TU.scaffold_490.149	CPK9	Chr14	48850324	48850339	+	16.88	1.34e-06	0.0544	TAAAAAGTCAACATGC
evm.TU.scaffold_1315.59	WRKY41	WRKY	MA1094.2	WRKY8	GCM domain factors	WRKY	evm.TU.scaffold_490.149	CPK9	Chr14	48850324	48850339	+	16.88	1.34e-06	0.0544	TAAAAAGTCAACATGC
evm.TU.scaffold_1317.151	WRKY41	WRKY	MA1094.2	WRKY8	GCM domain factors	WRKY	evm.TU.scaffold_490.149	CPK9	Chr14	48850324	48850339	+	16.88	1.34e-06	0.0544	TAAAAAGTCAACATGC
evm.TU.scaffold_1554.314	WRKY41	WRKY	MA1094.2	WRKY8	GCM domain factors	WRKY	evm.TU.scaffold_490.149	CPK9	Chr14	48850324	48850339	+	16.88	1.34e-06	0.0544	TAAAAAGTCAACATGC
evm.TU.scaffold_1817.237	WRKY72A	WRKY	MA1094.2	WRKY8	GCM domain factors	WRKY	evm.TU.scaffold_490.149	CPK9	Chr14	48850324	48850339	+	16.88	1.34e-06	0.0544	TAAAAAGTCAACATGC
evm.TU.scaffold_285.552	WRKY51	WRKY	MA1094.2	WRKY8	GCM domain factors	WRKY	evm.TU.scaffold_490.149	CPK9	Chr14	48850324	48850339	+	16.88	1.34e-06	0.0544	TAAAAAGTCAACATGC
evm.TU.scaffold_507.35	WRKY51	WRKY	MA1094.2	WRKY8	GCM domain factors	WRKY	evm.TU.scaffold_490.149	CPK9	Chr14	48850324	48850339	+	16.88	1.34e-06	0.0544	TAAAAAGTCAACATGC
evm.TU.scaffold_61.185	WRKY72A	WRKY	MA1094.2	WRKY8	GCM domain factors	WRKY	evm.TU.scaffold_490.149	CPK9	Chr14	48850324	48850339	+	16.88	1.34e-06	0.0544	TAAAAAGTCAACATGC
evm.TU.scaffold_611.105	WRKY4	WRKY	MA1094.2	WRKY8	GCM domain factors	WRKY	evm.TU.scaffold_490.149	CPK9	Chr14	48850324	48850339	+	16.88	1.34e-06	0.0544	TAAAAAGTCAACATGC
evm.TU.scaffold_811.89	WRKY69	WRKY	MA1094.2	WRKY8	GCM domain factors	WRKY	evm.TU.scaffold_490.149	CPK9	Chr14	48850324	48850339	+	16.88	1.34e-06	0.0544	TAAAAAGTCAACATGC
evm.TU.scaffold_10665.44	WRKY51	WRKY	MA1311.1	WRKY28	GCM domain factors	WRKY	evm.TU.scaffold_1621.172	CPK28	Chr7	148446118	148446130	-	16.1061	1.4e-06	0.0817	ATAGTTGACTTTG
evm.TU.scaffold_12333.48	WRKY4	WRKY	MA1311.1	WRKY28	GCM domain factors	WRKY	evm.TU.scaffold_1621.172	CPK28	Chr7	148446118	148446130	-	16.1061	1.4e-06	0.0817	ATAGTTGACTTTG
evm.TU.scaffold_1240.85	WRKY4	WRKY	MA1311.1	WRKY28	GCM domain factors	WRKY	evm.TU.scaffold_1621.172	CPK28	Chr7	148446118	148446130	-	16.1061	1.4e-06	0.0817	ATAGTTGACTTTG
evm.TU.scaffold_1315.59	WRKY41	WRKY	MA1311.1	WRKY28	GCM domain factors	WRKY	evm.TU.scaffold_1621.172	CPK28	Chr7	148446118	148446130	-	16.1061	1.4e-06	0.0817	ATAGTTGACTTTG
evm.TU.scaffold_1317.151	WRKY41	WRKY	MA1311.1	WRKY28	GCM domain factors	WRKY	evm.TU.scaffold_1621.172	CPK28	Chr7	148446118	148446130	-	16.1061	1.4e-06	0.0817	ATAGTTGACTTTG
evm.TU.scaffold_1554.314	WRKY41	WRKY	MA1311.1	WRKY28	GCM domain factors	WRKY	evm.TU.scaffold_1621.172	CPK28	Chr7	148446118	148446130	-	16.1061	1.4e-06	0.0817	ATAGTTGACTTTG
evm.TU.scaffold_1817.237	WRKY72A	WRKY	MA1311.1	WRKY28	GCM domain factors	WRKY	evm.TU.scaffold_1621.172	CPK28	Chr7	148446118	148446130	-	16.1061	1.4e-06	0.0817	ATAGTTGACTTTG
evm.TU.scaffold_285.552	WRKY51	WRKY	MA1311.1	WRKY28	GCM domain factors	WRKY	evm.TU.scaffold_1621.172	CPK28	Chr7	148446118	148446130	-	16.1061	1.4e-06	0.0817	ATAGTTGACTTTG
evm.TU.scaffold_507.35	WRKY51	WRKY	MA1311.1	WRKY28	GCM domain factors	WRKY	evm.TU.scaffold_1621.172	CPK28	Chr7	148446118	148446130	-	16.1061	1.4e-06	0.0817	ATAGTTGACTTTG
evm.TU.scaffold_61.185	WRKY72A	WRKY	MA1311.1	WRKY28	GCM domain factors	WRKY	evm.TU.scaffold_1621.172	CPK28	Chr7	148446118	148446130	-	16.1061	1.4e-06	0.0817	ATAGTTGACTTTG
evm.TU.scaffold_611.105	WRKY4	WRKY	MA1311.1	WRKY28	GCM domain factors	WRKY	evm.TU.scaffold_1621.172	CPK28	Chr7	148446118	148446130	-	16.1061	1.4e-06	0.0817	ATAGTTGACTTTG
evm.TU.scaffold_811.89	WRKY69	WRKY	MA1311.1	WRKY28	GCM domain factors	WRKY	evm.TU.scaffold_1621.172	CPK28	Chr7	148446118	148446130	-	16.1061	1.4e-06	0.0817	ATAGTTGACTTTG
evm.TU.scaffold_10665.44	WRKY51	WRKY	MA1301.1	WRKY33	GCM domain factors	WRKY	evm.TU.scaffold_1028.190	CNGC15C	Chr17	313465370	313465380	-	16.1364	1.43e-06	0.057	AAAAGTCAACA
evm.TU.scaffold_12333.48	WRKY4	WRKY	MA1301.1	WRKY33	GCM domain factors	WRKY	evm.TU.scaffold_1028.190	CNGC15C	Chr17	313465370	313465380	-	16.1364	1.43e-06	0.057	AAAAGTCAACA
evm.TU.scaffold_1240.85	WRKY4	WRKY	MA1301.1	WRKY33	GCM domain factors	WRKY	evm.TU.scaffold_1028.190	CNGC15C	Chr17	313465370	313465380	-	16.1364	1.43e-06	0.057	AAAAGTCAACA
evm.TU.scaffold_1315.59	WRKY41	WRKY	MA1301.1	WRKY33	GCM domain factors	WRKY	evm.TU.scaffold_1028.190	CNGC15C	Chr17	313465370	313465380	-	16.1364	1.43e-06	0.057	AAAAGTCAACA
evm.TU.scaffold_1317.151	WRKY41	WRKY	MA1301.1	WRKY33	GCM domain factors	WRKY	evm.TU.scaffold_1028.190	CNGC15C	Chr17	313465370	313465380	-	16.1364	1.43e-06	0.057	AAAAGTCAACA
evm.TU.scaffold_1554.314	WRKY41	WRKY	MA1301.1	WRKY33	GCM domain factors	WRKY	evm.TU.scaffold_1028.190	CNGC15C	Chr17	313465370	313465380	-	16.1364	1.43e-06	0.057	AAAAGTCAACA
evm.TU.scaffold_1817.237	WRKY72A	WRKY	MA1301.1	WRKY33	GCM domain factors	WRKY	evm.TU.scaffold_1028.190	CNGC15C	Chr17	313465370	313465380	-	16.1364	1.43e-06	0.057	AAAAGTCAACA
evm.TU.scaffold_285.552	WRKY51	WRKY	MA1301.1	WRKY33	GCM domain factors	WRKY	evm.TU.scaffold_1028.190	CNGC15C	Chr17	313465370	313465380	-	16.1364	1.43e-06	0.057	AAAAGTCAACA
evm.TU.scaffold_507.35	WRKY51	WRKY	MA1301.1	WRKY33	GCM domain factors	WRKY	evm.TU.scaffold_1028.190	CNGC15C	Chr17	313465370	313465380	-	16.1364	1.43e-06	0.057	AAAAGTCAACA
evm.TU.scaffold_61.185	WRKY72A	WRKY	MA1301.1	WRKY33	GCM domain factors	WRKY	evm.TU.scaffold_1028.190	CNGC15C	Chr17	313465370	313465380	-	16.1364	1.43e-06	0.057	AAAAGTCAACA
evm.TU.scaffold_611.105	WRKY4	WRKY	MA1301.1	WRKY33	GCM domain factors	WRKY	evm.TU.scaffold_1028.190	CNGC15C	Chr17	313465370	313465380	-	16.1364	1.43e-06	0.057	AAAAGTCAACA
evm.TU.scaffold_811.89	WRKY69	WRKY	MA1301.1	WRKY33	GCM domain factors	WRKY	evm.TU.scaffold_1028.190	CNGC15C	Chr17	313465370	313465380	-	16.1364	1.43e-06	0.057	AAAAGTCAACA
evm.TU.scaffold_10665.44	WRKY51	WRKY	MA1301.1	WRKY33	GCM domain factors	WRKY	evm.TU.scaffold_875.90	CPK9	Chr15	53174896	53174906	+	16.1364	1.43e-06	0.057	AAAAGTCAACA
evm.TU.scaffold_12333.48	WRKY4	WRKY	MA1301.1	WRKY33	GCM domain factors	WRKY	evm.TU.scaffold_875.90	CPK9	Chr15	53174896	53174906	+	16.1364	1.43e-06	0.057	AAAAGTCAACA
evm.TU.scaffold_1240.85	WRKY4	WRKY	MA1301.1	WRKY33	GCM domain factors	WRKY	evm.TU.scaffold_875.90	CPK9	Chr15	53174896	53174906	+	16.1364	1.43e-06	0.057	AAAAGTCAACA
evm.TU.scaffold_1315.59	WRKY41	WRKY	MA1301.1	WRKY33	GCM domain factors	WRKY	evm.TU.scaffold_875.90	CPK9	Chr15	53174896	53174906	+	16.1364	1.43e-06	0.057	AAAAGTCAACA
evm.TU.scaffold_1317.151	WRKY41	WRKY	MA1301.1	WRKY33	GCM domain factors	WRKY	evm.TU.scaffold_875.90	CPK9	Chr15	53174896	53174906	+	16.1364	1.43e-06	0.057	AAAAGTCAACA
evm.TU.scaffold_1554.314	WRKY41	WRKY	MA1301.1	WRKY33	GCM domain factors	WRKY	evm.TU.scaffold_875.90	CPK9	Chr15	53174896	53174906	+	16.1364	1.43e-06	0.057	AAAAGTCAACA
evm.TU.scaffold_1817.237	WRKY72A	WRKY	MA1301.1	WRKY33	GCM domain factors	WRKY	evm.TU.scaffold_875.90	CPK9	Chr15	53174896	53174906	+	16.1364	1.43e-06	0.057	AAAAGTCAACA
evm.TU.scaffold_285.552	WRKY51	WRKY	MA1301.1	WRKY33	GCM domain factors	WRKY	evm.TU.scaffold_875.90	CPK9	Chr15	53174896	53174906	+	16.1364	1.43e-06	0.057	AAAAGTCAACA
evm.TU.scaffold_507.35	WRKY51	WRKY	MA1301.1	WRKY33	GCM domain factors	WRKY	evm.TU.scaffold_875.90	CPK9	Chr15	53174896	53174906	+	16.1364	1.43e-06	0.057	AAAAGTCAACA
evm.TU.scaffold_61.185	WRKY72A	WRKY	MA1301.1	WRKY33	GCM domain factors	WRKY	evm.TU.scaffold_875.90	CPK9	Chr15	53174896	53174906	+	16.1364	1.43e-06	0.057	AAAAGTCAACA
evm.TU.scaffold_611.105	WRKY4	WRKY	MA1301.1	WRKY33	GCM domain factors	WRKY	evm.TU.scaffold_875.90	CPK9	Chr15	53174896	53174906	+	16.1364	1.43e-06	0.057	AAAAGTCAACA
evm.TU.scaffold_811.89	WRKY69	WRKY	MA1301.1	WRKY33	GCM domain factors	WRKY	evm.TU.scaffold_875.90	CPK9	Chr15	53174896	53174906	+	16.1364	1.43e-06	0.057	AAAAGTCAACA
evm.TU.scaffold_10665.44	WRKY51	WRKY	MA1301.1	WRKY33	GCM domain factors	WRKY	evm.TU.scaffold_490.149	CPK9	Chr14	48850326	48850336	+	16.1364	1.43e-06	0.057	AAAAGTCAACA
evm.TU.scaffold_12333.48	WRKY4	WRKY	MA1301.1	WRKY33	GCM domain factors	WRKY	evm.TU.scaffold_490.149	CPK9	Chr14	48850326	48850336	+	16.1364	1.43e-06	0.057	AAAAGTCAACA
evm.TU.scaffold_1240.85	WRKY4	WRKY	MA1301.1	WRKY33	GCM domain factors	WRKY	evm.TU.scaffold_490.149	CPK9	Chr14	48850326	48850336	+	16.1364	1.43e-06	0.057	AAAAGTCAACA
evm.TU.scaffold_1315.59	WRKY41	WRKY	MA1301.1	WRKY33	GCM domain factors	WRKY	evm.TU.scaffold_490.149	CPK9	Chr14	48850326	48850336	+	16.1364	1.43e-06	0.057	AAAAGTCAACA
evm.TU.scaffold_1317.151	WRKY41	WRKY	MA1301.1	WRKY33	GCM domain factors	WRKY	evm.TU.scaffold_490.149	CPK9	Chr14	48850326	48850336	+	16.1364	1.43e-06	0.057	AAAAGTCAACA
evm.TU.scaffold_1554.314	WRKY41	WRKY	MA1301.1	WRKY33	GCM domain factors	WRKY	evm.TU.scaffold_490.149	CPK9	Chr14	48850326	48850336	+	16.1364	1.43e-06	0.057	AAAAGTCAACA
evm.TU.scaffold_1817.237	WRKY72A	WRKY	MA1301.1	WRKY33	GCM domain factors	WRKY	evm.TU.scaffold_490.149	CPK9	Chr14	48850326	48850336	+	16.1364	1.43e-06	0.057	AAAAGTCAACA
evm.TU.scaffold_285.552	WRKY51	WRKY	MA1301.1	WRKY33	GCM domain factors	WRKY	evm.TU.scaffold_490.149	CPK9	Chr14	48850326	48850336	+	16.1364	1.43e-06	0.057	AAAAGTCAACA
evm.TU.scaffold_507.35	WRKY51	WRKY	MA1301.1	WRKY33	GCM domain factors	WRKY	evm.TU.scaffold_490.149	CPK9	Chr14	48850326	48850336	+	16.1364	1.43e-06	0.057	AAAAGTCAACA
evm.TU.scaffold_61.185	WRKY72A	WRKY	MA1301.1	WRKY33	GCM domain factors	WRKY	evm.TU.scaffold_490.149	CPK9	Chr14	48850326	48850336	+	16.1364	1.43e-06	0.057	AAAAGTCAACA
evm.TU.scaffold_611.105	WRKY4	WRKY	MA1301.1	WRKY33	GCM domain factors	WRKY	evm.TU.scaffold_490.149	CPK9	Chr14	48850326	48850336	+	16.1364	1.43e-06	0.057	AAAAGTCAACA
evm.TU.scaffold_811.89	WRKY69	WRKY	MA1301.1	WRKY33	GCM domain factors	WRKY	evm.TU.scaffold_490.149	CPK9	Chr14	48850326	48850336	+	16.1364	1.43e-06	0.057	AAAAGTCAACA
evm.TU.scaffold_10665.44	WRKY51	WRKY	MA1301.1	WRKY33	GCM domain factors	WRKY	evm.TU.scaffold_2891.82	CPK9	Chr13	54217170	54217180	+	16.1364	1.43e-06	0.057	AAAAGTCAACA
evm.TU.scaffold_12333.48	WRKY4	WRKY	MA1301.1	WRKY33	GCM domain factors	WRKY	evm.TU.scaffold_2891.82	CPK9	Chr13	54217170	54217180	+	16.1364	1.43e-06	0.057	AAAAGTCAACA
evm.TU.scaffold_1240.85	WRKY4	WRKY	MA1301.1	WRKY33	GCM domain factors	WRKY	evm.TU.scaffold_2891.82	CPK9	Chr13	54217170	54217180	+	16.1364	1.43e-06	0.057	AAAAGTCAACA
evm.TU.scaffold_1315.59	WRKY41	WRKY	MA1301.1	WRKY33	GCM domain factors	WRKY	evm.TU.scaffold_2891.82	CPK9	Chr13	54217170	54217180	+	16.1364	1.43e-06	0.057	AAAAGTCAACA
evm.TU.scaffold_1317.151	WRKY41	WRKY	MA1301.1	WRKY33	GCM domain factors	WRKY	evm.TU.scaffold_2891.82	CPK9	Chr13	54217170	54217180	+	16.1364	1.43e-06	0.057	AAAAGTCAACA
evm.TU.scaffold_1554.314	WRKY41	WRKY	MA1301.1	WRKY33	GCM domain factors	WRKY	evm.TU.scaffold_2891.82	CPK9	Chr13	54217170	54217180	+	16.1364	1.43e-06	0.057	AAAAGTCAACA
evm.TU.scaffold_1817.237	WRKY72A	WRKY	MA1301.1	WRKY33	GCM domain factors	WRKY	evm.TU.scaffold_2891.82	CPK9	Chr13	54217170	54217180	+	16.1364	1.43e-06	0.057	AAAAGTCAACA
evm.TU.scaffold_285.552	WRKY51	WRKY	MA1301.1	WRKY33	GCM domain factors	WRKY	evm.TU.scaffold_2891.82	CPK9	Chr13	54217170	54217180	+	16.1364	1.43e-06	0.057	AAAAGTCAACA
evm.TU.scaffold_507.35	WRKY51	WRKY	MA1301.1	WRKY33	GCM domain factors	WRKY	evm.TU.scaffold_2891.82	CPK9	Chr13	54217170	54217180	+	16.1364	1.43e-06	0.057	AAAAGTCAACA
evm.TU.scaffold_61.185	WRKY72A	WRKY	MA1301.1	WRKY33	GCM domain factors	WRKY	evm.TU.scaffold_2891.82	CPK9	Chr13	54217170	54217180	+	16.1364	1.43e-06	0.057	AAAAGTCAACA
evm.TU.scaffold_611.105	WRKY4	WRKY	MA1301.1	WRKY33	GCM domain factors	WRKY	evm.TU.scaffold_2891.82	CPK9	Chr13	54217170	54217180	+	16.1364	1.43e-06	0.057	AAAAGTCAACA
evm.TU.scaffold_811.89	WRKY69	WRKY	MA1301.1	WRKY33	GCM domain factors	WRKY	evm.TU.scaffold_2891.82	CPK9	Chr13	54217170	54217180	+	16.1364	1.43e-06	0.057	AAAAGTCAACA
evm.TU.scaffold_10665.44	WRKY51	WRKY	MA1298.1	WRKY29	GCM domain factors	WRKY	evm.TU.scaffold_1621.172	CPK28	Chr7	148446118	148446128	+	16.2576	1.43e-06	0.0547	CAAAGTCAACT
evm.TU.scaffold_12333.48	WRKY4	WRKY	MA1298.1	WRKY29	GCM domain factors	WRKY	evm.TU.scaffold_1621.172	CPK28	Chr7	148446118	148446128	+	16.2576	1.43e-06	0.0547	CAAAGTCAACT
evm.TU.scaffold_1240.85	WRKY4	WRKY	MA1298.1	WRKY29	GCM domain factors	WRKY	evm.TU.scaffold_1621.172	CPK28	Chr7	148446118	148446128	+	16.2576	1.43e-06	0.0547	CAAAGTCAACT
evm.TU.scaffold_1315.59	WRKY41	WRKY	MA1298.1	WRKY29	GCM domain factors	WRKY	evm.TU.scaffold_1621.172	CPK28	Chr7	148446118	148446128	+	16.2576	1.43e-06	0.0547	CAAAGTCAACT
evm.TU.scaffold_1317.151	WRKY41	WRKY	MA1298.1	WRKY29	GCM domain factors	WRKY	evm.TU.scaffold_1621.172	CPK28	Chr7	148446118	148446128	+	16.2576	1.43e-06	0.0547	CAAAGTCAACT
evm.TU.scaffold_1554.314	WRKY41	WRKY	MA1298.1	WRKY29	GCM domain factors	WRKY	evm.TU.scaffold_1621.172	CPK28	Chr7	148446118	148446128	+	16.2576	1.43e-06	0.0547	CAAAGTCAACT
evm.TU.scaffold_1817.237	WRKY72A	WRKY	MA1298.1	WRKY29	GCM domain factors	WRKY	evm.TU.scaffold_1621.172	CPK28	Chr7	148446118	148446128	+	16.2576	1.43e-06	0.0547	CAAAGTCAACT
evm.TU.scaffold_285.552	WRKY51	WRKY	MA1298.1	WRKY29	GCM domain factors	WRKY	evm.TU.scaffold_1621.172	CPK28	Chr7	148446118	148446128	+	16.2576	1.43e-06	0.0547	CAAAGTCAACT
evm.TU.scaffold_507.35	WRKY51	WRKY	MA1298.1	WRKY29	GCM domain factors	WRKY	evm.TU.scaffold_1621.172	CPK28	Chr7	148446118	148446128	+	16.2576	1.43e-06	0.0547	CAAAGTCAACT
evm.TU.scaffold_61.185	WRKY72A	WRKY	MA1298.1	WRKY29	GCM domain factors	WRKY	evm.TU.scaffold_1621.172	CPK28	Chr7	148446118	148446128	+	16.2576	1.43e-06	0.0547	CAAAGTCAACT
evm.TU.scaffold_611.105	WRKY4	WRKY	MA1298.1	WRKY29	GCM domain factors	WRKY	evm.TU.scaffold_1621.172	CPK28	Chr7	148446118	148446128	+	16.2576	1.43e-06	0.0547	CAAAGTCAACT
evm.TU.scaffold_811.89	WRKY69	WRKY	MA1298.1	WRKY29	GCM domain factors	WRKY	evm.TU.scaffold_1621.172	CPK28	Chr7	148446118	148446128	+	16.2576	1.43e-06	0.0547	CAAAGTCAACT
evm.TU.scaffold_10665.44	WRKY51	WRKY	MA1313.1	WRKY7	GCM domain factors	WRKY	evm.TU.scaffold_1621.172	CPK28	Chr7	148446117	148446130	-	16.8939	1.52e-06	0.0673	ATAGTTGACTTTGG
evm.TU.scaffold_12333.48	WRKY4	WRKY	MA1313.1	WRKY7	GCM domain factors	WRKY	evm.TU.scaffold_1621.172	CPK28	Chr7	148446117	148446130	-	16.8939	1.52e-06	0.0673	ATAGTTGACTTTGG
evm.TU.scaffold_1240.85	WRKY4	WRKY	MA1313.1	WRKY7	GCM domain factors	WRKY	evm.TU.scaffold_1621.172	CPK28	Chr7	148446117	148446130	-	16.8939	1.52e-06	0.0673	ATAGTTGACTTTGG
evm.TU.scaffold_1315.59	WRKY41	WRKY	MA1313.1	WRKY7	GCM domain factors	WRKY	evm.TU.scaffold_1621.172	CPK28	Chr7	148446117	148446130	-	16.8939	1.52e-06	0.0673	ATAGTTGACTTTGG
evm.TU.scaffold_1317.151	WRKY41	WRKY	MA1313.1	WRKY7	GCM domain factors	WRKY	evm.TU.scaffold_1621.172	CPK28	Chr7	148446117	148446130	-	16.8939	1.52e-06	0.0673	ATAGTTGACTTTGG
evm.TU.scaffold_1554.314	WRKY41	WRKY	MA1313.1	WRKY7	GCM domain factors	WRKY	evm.TU.scaffold_1621.172	CPK28	Chr7	148446117	148446130	-	16.8939	1.52e-06	0.0673	ATAGTTGACTTTGG
evm.TU.scaffold_1817.237	WRKY72A	WRKY	MA1313.1	WRKY7	GCM domain factors	WRKY	evm.TU.scaffold_1621.172	CPK28	Chr7	148446117	148446130	-	16.8939	1.52e-06	0.0673	ATAGTTGACTTTGG
evm.TU.scaffold_285.552	WRKY51	WRKY	MA1313.1	WRKY7	GCM domain factors	WRKY	evm.TU.scaffold_1621.172	CPK28	Chr7	148446117	148446130	-	16.8939	1.52e-06	0.0673	ATAGTTGACTTTGG
evm.TU.scaffold_507.35	WRKY51	WRKY	MA1313.1	WRKY7	GCM domain factors	WRKY	evm.TU.scaffold_1621.172	CPK28	Chr7	148446117	148446130	-	16.8939	1.52e-06	0.0673	ATAGTTGACTTTGG
evm.TU.scaffold_61.185	WRKY72A	WRKY	MA1313.1	WRKY7	GCM domain factors	WRKY	evm.TU.scaffold_1621.172	CPK28	Chr7	148446117	148446130	-	16.8939	1.52e-06	0.0673	ATAGTTGACTTTGG
evm.TU.scaffold_611.105	WRKY4	WRKY	MA1313.1	WRKY7	GCM domain factors	WRKY	evm.TU.scaffold_1621.172	CPK28	Chr7	148446117	148446130	-	16.8939	1.52e-06	0.0673	ATAGTTGACTTTGG
evm.TU.scaffold_811.89	WRKY69	WRKY	MA1313.1	WRKY7	GCM domain factors	WRKY	evm.TU.scaffold_1621.172	CPK28	Chr7	148446117	148446130	-	16.8939	1.52e-06	0.0673	ATAGTTGACTTTGG
evm.TU.scaffold_10665.44	WRKY51	WRKY	MA1305.1	WRKY55	GCM domain factors	WRKY	evm.TU.scaffold_903.145	RBOHC	Chr3	279049597	279049608	-	16.2879	1.55e-06	0.164	TGCGTTGACTTA
evm.TU.scaffold_12333.48	WRKY4	WRKY	MA1305.1	WRKY55	GCM domain factors	WRKY	evm.TU.scaffold_903.145	RBOHC	Chr3	279049597	279049608	-	16.2879	1.55e-06	0.164	TGCGTTGACTTA
evm.TU.scaffold_1240.85	WRKY4	WRKY	MA1305.1	WRKY55	GCM domain factors	WRKY	evm.TU.scaffold_903.145	RBOHC	Chr3	279049597	279049608	-	16.2879	1.55e-06	0.164	TGCGTTGACTTA
evm.TU.scaffold_1315.59	WRKY41	WRKY	MA1305.1	WRKY55	GCM domain factors	WRKY	evm.TU.scaffold_903.145	RBOHC	Chr3	279049597	279049608	-	16.2879	1.55e-06	0.164	TGCGTTGACTTA
evm.TU.scaffold_1317.151	WRKY41	WRKY	MA1305.1	WRKY55	GCM domain factors	WRKY	evm.TU.scaffold_903.145	RBOHC	Chr3	279049597	279049608	-	16.2879	1.55e-06	0.164	TGCGTTGACTTA
evm.TU.scaffold_1554.314	WRKY41	WRKY	MA1305.1	WRKY55	GCM domain factors	WRKY	evm.TU.scaffold_903.145	RBOHC	Chr3	279049597	279049608	-	16.2879	1.55e-06	0.164	TGCGTTGACTTA
evm.TU.scaffold_1817.237	WRKY72A	WRKY	MA1305.1	WRKY55	GCM domain factors	WRKY	evm.TU.scaffold_903.145	RBOHC	Chr3	279049597	279049608	-	16.2879	1.55e-06	0.164	TGCGTTGACTTA
evm.TU.scaffold_285.552	WRKY51	WRKY	MA1305.1	WRKY55	GCM domain factors	WRKY	evm.TU.scaffold_903.145	RBOHC	Chr3	279049597	279049608	-	16.2879	1.55e-06	0.164	TGCGTTGACTTA
evm.TU.scaffold_507.35	WRKY51	WRKY	MA1305.1	WRKY55	GCM domain factors	WRKY	evm.TU.scaffold_903.145	RBOHC	Chr3	279049597	279049608	-	16.2879	1.55e-06	0.164	TGCGTTGACTTA
evm.TU.scaffold_61.185	WRKY72A	WRKY	MA1305.1	WRKY55	GCM domain factors	WRKY	evm.TU.scaffold_903.145	RBOHC	Chr3	279049597	279049608	-	16.2879	1.55e-06	0.164	TGCGTTGACTTA
evm.TU.scaffold_611.105	WRKY4	WRKY	MA1305.1	WRKY55	GCM domain factors	WRKY	evm.TU.scaffold_903.145	RBOHC	Chr3	279049597	279049608	-	16.2879	1.55e-06	0.164	TGCGTTGACTTA
evm.TU.scaffold_811.89	WRKY69	WRKY	MA1305.1	WRKY55	GCM domain factors	WRKY	evm.TU.scaffold_903.145	RBOHC	Chr3	279049597	279049608	-	16.2879	1.55e-06	0.164	TGCGTTGACTTA
evm.TU.scaffold_10665.44	WRKY51	WRKY	MA1308.1	WRKY70	GCM domain factors	WRKY	evm.TU.scaffold_2387.126	At4g27190	Chr24	260614645	260614657	-	16.803	1.56e-06	0.136	ACCGTTGACTTGT
evm.TU.scaffold_12333.48	WRKY4	WRKY	MA1308.1	WRKY70	GCM domain factors	WRKY	evm.TU.scaffold_2387.126	At4g27190	Chr24	260614645	260614657	-	16.803	1.56e-06	0.136	ACCGTTGACTTGT
evm.TU.scaffold_1240.85	WRKY4	WRKY	MA1308.1	WRKY70	GCM domain factors	WRKY	evm.TU.scaffold_2387.126	At4g27190	Chr24	260614645	260614657	-	16.803	1.56e-06	0.136	ACCGTTGACTTGT
evm.TU.scaffold_1315.59	WRKY41	WRKY	MA1308.1	WRKY70	GCM domain factors	WRKY	evm.TU.scaffold_2387.126	At4g27190	Chr24	260614645	260614657	-	16.803	1.56e-06	0.136	ACCGTTGACTTGT
evm.TU.scaffold_1317.151	WRKY41	WRKY	MA1308.1	WRKY70	GCM domain factors	WRKY	evm.TU.scaffold_2387.126	At4g27190	Chr24	260614645	260614657	-	16.803	1.56e-06	0.136	ACCGTTGACTTGT
evm.TU.scaffold_1554.314	WRKY41	WRKY	MA1308.1	WRKY70	GCM domain factors	WRKY	evm.TU.scaffold_2387.126	At4g27190	Chr24	260614645	260614657	-	16.803	1.56e-06	0.136	ACCGTTGACTTGT
evm.TU.scaffold_1693.344	WRKY70	WRKY	MA1308.1	WRKY70	GCM domain factors	WRKY	evm.TU.scaffold_2387.126	At4g27190	Chr24	260614645	260614657	-	16.803	1.56e-06	0.136	ACCGTTGACTTGT
evm.TU.scaffold_1697.102	WRKY70	WRKY	MA1308.1	WRKY70	GCM domain factors	WRKY	evm.TU.scaffold_2387.126	At4g27190	Chr24	260614645	260614657	-	16.803	1.56e-06	0.136	ACCGTTGACTTGT
evm.TU.scaffold_1817.237	WRKY72A	WRKY	MA1308.1	WRKY70	GCM domain factors	WRKY	evm.TU.scaffold_2387.126	At4g27190	Chr24	260614645	260614657	-	16.803	1.56e-06	0.136	ACCGTTGACTTGT
evm.TU.scaffold_285.552	WRKY51	WRKY	MA1308.1	WRKY70	GCM domain factors	WRKY	evm.TU.scaffold_2387.126	At4g27190	Chr24	260614645	260614657	-	16.803	1.56e-06	0.136	ACCGTTGACTTGT
evm.TU.scaffold_3742.14	WRKY70	WRKY	MA1308.1	WRKY70	GCM domain factors	WRKY	evm.TU.scaffold_2387.126	At4g27190	Chr24	260614645	260614657	-	16.803	1.56e-06	0.136	ACCGTTGACTTGT
evm.TU.scaffold_4782.13	WRKY70	WRKY	MA1308.1	WRKY70	GCM domain factors	WRKY	evm.TU.scaffold_2387.126	At4g27190	Chr24	260614645	260614657	-	16.803	1.56e-06	0.136	ACCGTTGACTTGT
evm.TU.scaffold_507.35	WRKY51	WRKY	MA1308.1	WRKY70	GCM domain factors	WRKY	evm.TU.scaffold_2387.126	At4g27190	Chr24	260614645	260614657	-	16.803	1.56e-06	0.136	ACCGTTGACTTGT
evm.TU.scaffold_61.185	WRKY72A	WRKY	MA1308.1	WRKY70	GCM domain factors	WRKY	evm.TU.scaffold_2387.126	At4g27190	Chr24	260614645	260614657	-	16.803	1.56e-06	0.136	ACCGTTGACTTGT
evm.TU.scaffold_611.105	WRKY4	WRKY	MA1308.1	WRKY70	GCM domain factors	WRKY	evm.TU.scaffold_2387.126	At4g27190	Chr24	260614645	260614657	-	16.803	1.56e-06	0.136	ACCGTTGACTTGT
evm.TU.scaffold_811.89	WRKY69	WRKY	MA1308.1	WRKY70	GCM domain factors	WRKY	evm.TU.scaffold_2387.126	At4g27190	Chr24	260614645	260614657	-	16.803	1.56e-06	0.136	ACCGTTGACTTGT
evm.TU.scaffold_8920.3	WRKY70	WRKY	MA1308.1	WRKY70	GCM domain factors	WRKY	evm.TU.scaffold_2387.126	At4g27190	Chr24	260614645	260614657	-	16.803	1.56e-06	0.136	ACCGTTGACTTGT
evm.TU.scaffold_asm3_new.1508	WRKY70	WRKY	MA1308.1	WRKY70	GCM domain factors	WRKY	evm.TU.scaffold_2387.126	At4g27190	Chr24	260614645	260614657	-	16.803	1.56e-06	0.136	ACCGTTGACTTGT
evm.TU.scaffold_10665.44	WRKY51	WRKY	MA1310.1	WRKY42	GCM domain factors	WRKY	evm.TU.scaffold_1688.343	CPK32	Chr14	203353268	203353288	-	16.2254	1.57e-06	0.189	TTTTTTTGAAAGTTGACTATT
evm.TU.scaffold_12333.48	WRKY4	WRKY	MA1310.1	WRKY42	GCM domain factors	WRKY	evm.TU.scaffold_1688.343	CPK32	Chr14	203353268	203353288	-	16.2254	1.57e-06	0.189	TTTTTTTGAAAGTTGACTATT
evm.TU.scaffold_1240.85	WRKY4	WRKY	MA1310.1	WRKY42	GCM domain factors	WRKY	evm.TU.scaffold_1688.343	CPK32	Chr14	203353268	203353288	-	16.2254	1.57e-06	0.189	TTTTTTTGAAAGTTGACTATT
evm.TU.scaffold_1315.59	WRKY41	WRKY	MA1310.1	WRKY42	GCM domain factors	WRKY	evm.TU.scaffold_1688.343	CPK32	Chr14	203353268	203353288	-	16.2254	1.57e-06	0.189	TTTTTTTGAAAGTTGACTATT
evm.TU.scaffold_1317.151	WRKY41	WRKY	MA1310.1	WRKY42	GCM domain factors	WRKY	evm.TU.scaffold_1688.343	CPK32	Chr14	203353268	203353288	-	16.2254	1.57e-06	0.189	TTTTTTTGAAAGTTGACTATT
evm.TU.scaffold_1554.314	WRKY41	WRKY	MA1310.1	WRKY42	GCM domain factors	WRKY	evm.TU.scaffold_1688.343	CPK32	Chr14	203353268	203353288	-	16.2254	1.57e-06	0.189	TTTTTTTGAAAGTTGACTATT
evm.TU.scaffold_1817.237	WRKY72A	WRKY	MA1310.1	WRKY42	GCM domain factors	WRKY	evm.TU.scaffold_1688.343	CPK32	Chr14	203353268	203353288	-	16.2254	1.57e-06	0.189	TTTTTTTGAAAGTTGACTATT
evm.TU.scaffold_285.552	WRKY51	WRKY	MA1310.1	WRKY42	GCM domain factors	WRKY	evm.TU.scaffold_1688.343	CPK32	Chr14	203353268	203353288	-	16.2254	1.57e-06	0.189	TTTTTTTGAAAGTTGACTATT
evm.TU.scaffold_507.35	WRKY51	WRKY	MA1310.1	WRKY42	GCM domain factors	WRKY	evm.TU.scaffold_1688.343	CPK32	Chr14	203353268	203353288	-	16.2254	1.57e-06	0.189	TTTTTTTGAAAGTTGACTATT
evm.TU.scaffold_61.185	WRKY72A	WRKY	MA1310.1	WRKY42	GCM domain factors	WRKY	evm.TU.scaffold_1688.343	CPK32	Chr14	203353268	203353288	-	16.2254	1.57e-06	0.189	TTTTTTTGAAAGTTGACTATT
evm.TU.scaffold_611.105	WRKY4	WRKY	MA1310.1	WRKY42	GCM domain factors	WRKY	evm.TU.scaffold_1688.343	CPK32	Chr14	203353268	203353288	-	16.2254	1.57e-06	0.189	TTTTTTTGAAAGTTGACTATT
evm.TU.scaffold_811.89	WRKY69	WRKY	MA1310.1	WRKY42	GCM domain factors	WRKY	evm.TU.scaffold_1688.343	CPK32	Chr14	203353268	203353288	-	16.2254	1.57e-06	0.189	TTTTTTTGAAAGTTGACTATT
evm.TU.scaffold_1015.16	WRKY21	WRKY	MA1079.2	WRKY21	GCM domain factors	WRKY	evm.TU.scaffold_875.90	CPK9	Chr15	53174893	53174912	+	16.6056	1.59e-06	0.0436	TTAAAAAGTCAACATGCTTG
evm.TU.scaffold_10665.44	WRKY51	WRKY	MA1079.2	WRKY21	GCM domain factors	WRKY	evm.TU.scaffold_875.90	CPK9	Chr15	53174893	53174912	+	16.6056	1.59e-06	0.0436	TTAAAAAGTCAACATGCTTG
evm.TU.scaffold_12333.48	WRKY4	WRKY	MA1079.2	WRKY21	GCM domain factors	WRKY	evm.TU.scaffold_875.90	CPK9	Chr15	53174893	53174912	+	16.6056	1.59e-06	0.0436	TTAAAAAGTCAACATGCTTG
evm.TU.scaffold_1240.85	WRKY4	WRKY	MA1079.2	WRKY21	GCM domain factors	WRKY	evm.TU.scaffold_875.90	CPK9	Chr15	53174893	53174912	+	16.6056	1.59e-06	0.0436	TTAAAAAGTCAACATGCTTG
evm.TU.scaffold_1315.59	WRKY41	WRKY	MA1079.2	WRKY21	GCM domain factors	WRKY	evm.TU.scaffold_875.90	CPK9	Chr15	53174893	53174912	+	16.6056	1.59e-06	0.0436	TTAAAAAGTCAACATGCTTG
evm.TU.scaffold_1317.151	WRKY41	WRKY	MA1079.2	WRKY21	GCM domain factors	WRKY	evm.TU.scaffold_875.90	CPK9	Chr15	53174893	53174912	+	16.6056	1.59e-06	0.0436	TTAAAAAGTCAACATGCTTG
evm.TU.scaffold_1554.314	WRKY41	WRKY	MA1079.2	WRKY21	GCM domain factors	WRKY	evm.TU.scaffold_875.90	CPK9	Chr15	53174893	53174912	+	16.6056	1.59e-06	0.0436	TTAAAAAGTCAACATGCTTG
evm.TU.scaffold_1817.237	WRKY72A	WRKY	MA1079.2	WRKY21	GCM domain factors	WRKY	evm.TU.scaffold_875.90	CPK9	Chr15	53174893	53174912	+	16.6056	1.59e-06	0.0436	TTAAAAAGTCAACATGCTTG
evm.TU.scaffold_285.552	WRKY51	WRKY	MA1079.2	WRKY21	GCM domain factors	WRKY	evm.TU.scaffold_875.90	CPK9	Chr15	53174893	53174912	+	16.6056	1.59e-06	0.0436	TTAAAAAGTCAACATGCTTG
evm.TU.scaffold_507.35	WRKY51	WRKY	MA1079.2	WRKY21	GCM domain factors	WRKY	evm.TU.scaffold_875.90	CPK9	Chr15	53174893	53174912	+	16.6056	1.59e-06	0.0436	TTAAAAAGTCAACATGCTTG
evm.TU.scaffold_61.185	WRKY72A	WRKY	MA1079.2	WRKY21	GCM domain factors	WRKY	evm.TU.scaffold_875.90	CPK9	Chr15	53174893	53174912	+	16.6056	1.59e-06	0.0436	TTAAAAAGTCAACATGCTTG
evm.TU.scaffold_611.105	WRKY4	WRKY	MA1079.2	WRKY21	GCM domain factors	WRKY	evm.TU.scaffold_875.90	CPK9	Chr15	53174893	53174912	+	16.6056	1.59e-06	0.0436	TTAAAAAGTCAACATGCTTG
evm.TU.scaffold_62.16	WRKY21	WRKY	MA1079.2	WRKY21	GCM domain factors	WRKY	evm.TU.scaffold_875.90	CPK9	Chr15	53174893	53174912	+	16.6056	1.59e-06	0.0436	TTAAAAAGTCAACATGCTTG
evm.TU.scaffold_811.89	WRKY69	WRKY	MA1079.2	WRKY21	GCM domain factors	WRKY	evm.TU.scaffold_875.90	CPK9	Chr15	53174893	53174912	+	16.6056	1.59e-06	0.0436	TTAAAAAGTCAACATGCTTG
evm.TU.scaffold_1015.16	WRKY21	WRKY	MA1079.2	WRKY21	GCM domain factors	WRKY	evm.TU.scaffold_490.149	CPK9	Chr14	48850323	48850342	+	16.6056	1.59e-06	0.0436	TTAAAAAGTCAACATGCTTG
evm.TU.scaffold_10665.44	WRKY51	WRKY	MA1079.2	WRKY21	GCM domain factors	WRKY	evm.TU.scaffold_490.149	CPK9	Chr14	48850323	48850342	+	16.6056	1.59e-06	0.0436	TTAAAAAGTCAACATGCTTG
evm.TU.scaffold_12333.48	WRKY4	WRKY	MA1079.2	WRKY21	GCM domain factors	WRKY	evm.TU.scaffold_490.149	CPK9	Chr14	48850323	48850342	+	16.6056	1.59e-06	0.0436	TTAAAAAGTCAACATGCTTG
evm.TU.scaffold_1240.85	WRKY4	WRKY	MA1079.2	WRKY21	GCM domain factors	WRKY	evm.TU.scaffold_490.149	CPK9	Chr14	48850323	48850342	+	16.6056	1.59e-06	0.0436	TTAAAAAGTCAACATGCTTG
evm.TU.scaffold_1315.59	WRKY41	WRKY	MA1079.2	WRKY21	GCM domain factors	WRKY	evm.TU.scaffold_490.149	CPK9	Chr14	48850323	48850342	+	16.6056	1.59e-06	0.0436	TTAAAAAGTCAACATGCTTG
evm.TU.scaffold_1317.151	WRKY41	WRKY	MA1079.2	WRKY21	GCM domain factors	WRKY	evm.TU.scaffold_490.149	CPK9	Chr14	48850323	48850342	+	16.6056	1.59e-06	0.0436	TTAAAAAGTCAACATGCTTG
evm.TU.scaffold_1554.314	WRKY41	WRKY	MA1079.2	WRKY21	GCM domain factors	WRKY	evm.TU.scaffold_490.149	CPK9	Chr14	48850323	48850342	+	16.6056	1.59e-06	0.0436	TTAAAAAGTCAACATGCTTG
evm.TU.scaffold_1817.237	WRKY72A	WRKY	MA1079.2	WRKY21	GCM domain factors	WRKY	evm.TU.scaffold_490.149	CPK9	Chr14	48850323	48850342	+	16.6056	1.59e-06	0.0436	TTAAAAAGTCAACATGCTTG
evm.TU.scaffold_285.552	WRKY51	WRKY	MA1079.2	WRKY21	GCM domain factors	WRKY	evm.TU.scaffold_490.149	CPK9	Chr14	48850323	48850342	+	16.6056	1.59e-06	0.0436	TTAAAAAGTCAACATGCTTG
evm.TU.scaffold_507.35	WRKY51	WRKY	MA1079.2	WRKY21	GCM domain factors	WRKY	evm.TU.scaffold_490.149	CPK9	Chr14	48850323	48850342	+	16.6056	1.59e-06	0.0436	TTAAAAAGTCAACATGCTTG
evm.TU.scaffold_61.185	WRKY72A	WRKY	MA1079.2	WRKY21	GCM domain factors	WRKY	evm.TU.scaffold_490.149	CPK9	Chr14	48850323	48850342	+	16.6056	1.59e-06	0.0436	TTAAAAAGTCAACATGCTTG
evm.TU.scaffold_611.105	WRKY4	WRKY	MA1079.2	WRKY21	GCM domain factors	WRKY	evm.TU.scaffold_490.149	CPK9	Chr14	48850323	48850342	+	16.6056	1.59e-06	0.0436	TTAAAAAGTCAACATGCTTG
evm.TU.scaffold_62.16	WRKY21	WRKY	MA1079.2	WRKY21	GCM domain factors	WRKY	evm.TU.scaffold_490.149	CPK9	Chr14	48850323	48850342	+	16.6056	1.59e-06	0.0436	TTAAAAAGTCAACATGCTTG
evm.TU.scaffold_811.89	WRKY69	WRKY	MA1079.2	WRKY21	GCM domain factors	WRKY	evm.TU.scaffold_490.149	CPK9	Chr14	48850323	48850342	+	16.6056	1.59e-06	0.0436	TTAAAAAGTCAACATGCTTG
evm.TU.scaffold_1015.16	WRKY21	WRKY	MA1079.2	WRKY21	GCM domain factors	WRKY	evm.TU.scaffold_2891.82	CPK9	Chr13	54217167	54217186	+	16.6056	1.59e-06	0.0436	TTAAAAAGTCAACATGCTTG
evm.TU.scaffold_10665.44	WRKY51	WRKY	MA1079.2	WRKY21	GCM domain factors	WRKY	evm.TU.scaffold_2891.82	CPK9	Chr13	54217167	54217186	+	16.6056	1.59e-06	0.0436	TTAAAAAGTCAACATGCTTG
evm.TU.scaffold_12333.48	WRKY4	WRKY	MA1079.2	WRKY21	GCM domain factors	WRKY	evm.TU.scaffold_2891.82	CPK9	Chr13	54217167	54217186	+	16.6056	1.59e-06	0.0436	TTAAAAAGTCAACATGCTTG
evm.TU.scaffold_1240.85	WRKY4	WRKY	MA1079.2	WRKY21	GCM domain factors	WRKY	evm.TU.scaffold_2891.82	CPK9	Chr13	54217167	54217186	+	16.6056	1.59e-06	0.0436	TTAAAAAGTCAACATGCTTG
evm.TU.scaffold_1315.59	WRKY41	WRKY	MA1079.2	WRKY21	GCM domain factors	WRKY	evm.TU.scaffold_2891.82	CPK9	Chr13	54217167	54217186	+	16.6056	1.59e-06	0.0436	TTAAAAAGTCAACATGCTTG
evm.TU.scaffold_1317.151	WRKY41	WRKY	MA1079.2	WRKY21	GCM domain factors	WRKY	evm.TU.scaffold_2891.82	CPK9	Chr13	54217167	54217186	+	16.6056	1.59e-06	0.0436	TTAAAAAGTCAACATGCTTG
evm.TU.scaffold_1554.314	WRKY41	WRKY	MA1079.2	WRKY21	GCM domain factors	WRKY	evm.TU.scaffold_2891.82	CPK9	Chr13	54217167	54217186	+	16.6056	1.59e-06	0.0436	TTAAAAAGTCAACATGCTTG
evm.TU.scaffold_1817.237	WRKY72A	WRKY	MA1079.2	WRKY21	GCM domain factors	WRKY	evm.TU.scaffold_2891.82	CPK9	Chr13	54217167	54217186	+	16.6056	1.59e-06	0.0436	TTAAAAAGTCAACATGCTTG
evm.TU.scaffold_285.552	WRKY51	WRKY	MA1079.2	WRKY21	GCM domain factors	WRKY	evm.TU.scaffold_2891.82	CPK9	Chr13	54217167	54217186	+	16.6056	1.59e-06	0.0436	TTAAAAAGTCAACATGCTTG
evm.TU.scaffold_507.35	WRKY51	WRKY	MA1079.2	WRKY21	GCM domain factors	WRKY	evm.TU.scaffold_2891.82	CPK9	Chr13	54217167	54217186	+	16.6056	1.59e-06	0.0436	TTAAAAAGTCAACATGCTTG
evm.TU.scaffold_61.185	WRKY72A	WRKY	MA1079.2	WRKY21	GCM domain factors	WRKY	evm.TU.scaffold_2891.82	CPK9	Chr13	54217167	54217186	+	16.6056	1.59e-06	0.0436	TTAAAAAGTCAACATGCTTG
evm.TU.scaffold_611.105	WRKY4	WRKY	MA1079.2	WRKY21	GCM domain factors	WRKY	evm.TU.scaffold_2891.82	CPK9	Chr13	54217167	54217186	+	16.6056	1.59e-06	0.0436	TTAAAAAGTCAACATGCTTG
evm.TU.scaffold_62.16	WRKY21	WRKY	MA1079.2	WRKY21	GCM domain factors	WRKY	evm.TU.scaffold_2891.82	CPK9	Chr13	54217167	54217186	+	16.6056	1.59e-06	0.0436	TTAAAAAGTCAACATGCTTG
evm.TU.scaffold_811.89	WRKY69	WRKY	MA1079.2	WRKY21	GCM domain factors	WRKY	evm.TU.scaffold_2891.82	CPK9	Chr13	54217167	54217186	+	16.6056	1.59e-06	0.0436	TTAAAAAGTCAACATGCTTG
evm.TU.scaffold_10665.44	WRKY51	WRKY	MA1314.1	WRKY14	GCM domain factors	WRKY	evm.TU.scaffold_1621.172	CPK28	Chr7	148446118	148446130	+	16.6061	1.61e-06	0.114	CAAAGTCAACTAT
evm.TU.scaffold_10935.25	WRKY14	WRKY	MA1314.1	WRKY14	GCM domain factors	WRKY	evm.TU.scaffold_1621.172	CPK28	Chr7	148446118	148446130	+	16.6061	1.61e-06	0.114	CAAAGTCAACTAT
evm.TU.scaffold_12333.48	WRKY4	WRKY	MA1314.1	WRKY14	GCM domain factors	WRKY	evm.TU.scaffold_1621.172	CPK28	Chr7	148446118	148446130	+	16.6061	1.61e-06	0.114	CAAAGTCAACTAT
evm.TU.scaffold_1240.85	WRKY4	WRKY	MA1314.1	WRKY14	GCM domain factors	WRKY	evm.TU.scaffold_1621.172	CPK28	Chr7	148446118	148446130	+	16.6061	1.61e-06	0.114	CAAAGTCAACTAT
evm.TU.scaffold_1315.59	WRKY41	WRKY	MA1314.1	WRKY14	GCM domain factors	WRKY	evm.TU.scaffold_1621.172	CPK28	Chr7	148446118	148446130	+	16.6061	1.61e-06	0.114	CAAAGTCAACTAT
evm.TU.scaffold_1317.151	WRKY41	WRKY	MA1314.1	WRKY14	GCM domain factors	WRKY	evm.TU.scaffold_1621.172	CPK28	Chr7	148446118	148446130	+	16.6061	1.61e-06	0.114	CAAAGTCAACTAT
evm.TU.scaffold_1554.314	WRKY41	WRKY	MA1314.1	WRKY14	GCM domain factors	WRKY	evm.TU.scaffold_1621.172	CPK28	Chr7	148446118	148446130	+	16.6061	1.61e-06	0.114	CAAAGTCAACTAT
evm.TU.scaffold_1817.237	WRKY72A	WRKY	MA1314.1	WRKY14	GCM domain factors	WRKY	evm.TU.scaffold_1621.172	CPK28	Chr7	148446118	148446130	+	16.6061	1.61e-06	0.114	CAAAGTCAACTAT
evm.TU.scaffold_285.552	WRKY51	WRKY	MA1314.1	WRKY14	GCM domain factors	WRKY	evm.TU.scaffold_1621.172	CPK28	Chr7	148446118	148446130	+	16.6061	1.61e-06	0.114	CAAAGTCAACTAT
evm.TU.scaffold_507.35	WRKY51	WRKY	MA1314.1	WRKY14	GCM domain factors	WRKY	evm.TU.scaffold_1621.172	CPK28	Chr7	148446118	148446130	+	16.6061	1.61e-06	0.114	CAAAGTCAACTAT
evm.TU.scaffold_5125.48	WRKY14	WRKY	MA1314.1	WRKY14	GCM domain factors	WRKY	evm.TU.scaffold_1621.172	CPK28	Chr7	148446118	148446130	+	16.6061	1.61e-06	0.114	CAAAGTCAACTAT
evm.TU.scaffold_61.185	WRKY72A	WRKY	MA1314.1	WRKY14	GCM domain factors	WRKY	evm.TU.scaffold_1621.172	CPK28	Chr7	148446118	148446130	+	16.6061	1.61e-06	0.114	CAAAGTCAACTAT
evm.TU.scaffold_611.105	WRKY4	WRKY	MA1314.1	WRKY14	GCM domain factors	WRKY	evm.TU.scaffold_1621.172	CPK28	Chr7	148446118	148446130	+	16.6061	1.61e-06	0.114	CAAAGTCAACTAT
evm.TU.scaffold_811.89	WRKY69	WRKY	MA1314.1	WRKY14	GCM domain factors	WRKY	evm.TU.scaffold_1621.172	CPK28	Chr7	148446118	148446130	+	16.6061	1.61e-06	0.114	CAAAGTCAACTAT
evm.TU.scaffold_10665.44	WRKY51	WRKY	MA1295.1	WRKY20	GCM domain factors	WRKY	evm.TU.scaffold_1561.133	CML38	Chr27	99734553	99734565	+	15.7121	1.62e-06	0.162	ATCGTTGACCAAT
evm.TU.scaffold_12333.48	WRKY4	WRKY	MA1295.1	WRKY20	GCM domain factors	WRKY	evm.TU.scaffold_1561.133	CML38	Chr27	99734553	99734565	+	15.7121	1.62e-06	0.162	ATCGTTGACCAAT
evm.TU.scaffold_1240.85	WRKY4	WRKY	MA1295.1	WRKY20	GCM domain factors	WRKY	evm.TU.scaffold_1561.133	CML38	Chr27	99734553	99734565	+	15.7121	1.62e-06	0.162	ATCGTTGACCAAT
evm.TU.scaffold_1315.59	WRKY41	WRKY	MA1295.1	WRKY20	GCM domain factors	WRKY	evm.TU.scaffold_1561.133	CML38	Chr27	99734553	99734565	+	15.7121	1.62e-06	0.162	ATCGTTGACCAAT
evm.TU.scaffold_1317.151	WRKY41	WRKY	MA1295.1	WRKY20	GCM domain factors	WRKY	evm.TU.scaffold_1561.133	CML38	Chr27	99734553	99734565	+	15.7121	1.62e-06	0.162	ATCGTTGACCAAT
evm.TU.scaffold_1554.314	WRKY41	WRKY	MA1295.1	WRKY20	GCM domain factors	WRKY	evm.TU.scaffold_1561.133	CML38	Chr27	99734553	99734565	+	15.7121	1.62e-06	0.162	ATCGTTGACCAAT
evm.TU.scaffold_1817.237	WRKY72A	WRKY	MA1295.1	WRKY20	GCM domain factors	WRKY	evm.TU.scaffold_1561.133	CML38	Chr27	99734553	99734565	+	15.7121	1.62e-06	0.162	ATCGTTGACCAAT
evm.TU.scaffold_285.552	WRKY51	WRKY	MA1295.1	WRKY20	GCM domain factors	WRKY	evm.TU.scaffold_1561.133	CML38	Chr27	99734553	99734565	+	15.7121	1.62e-06	0.162	ATCGTTGACCAAT
evm.TU.scaffold_507.35	WRKY51	WRKY	MA1295.1	WRKY20	GCM domain factors	WRKY	evm.TU.scaffold_1561.133	CML38	Chr27	99734553	99734565	+	15.7121	1.62e-06	0.162	ATCGTTGACCAAT
evm.TU.scaffold_61.185	WRKY72A	WRKY	MA1295.1	WRKY20	GCM domain factors	WRKY	evm.TU.scaffold_1561.133	CML38	Chr27	99734553	99734565	+	15.7121	1.62e-06	0.162	ATCGTTGACCAAT
evm.TU.scaffold_611.105	WRKY4	WRKY	MA1295.1	WRKY20	GCM domain factors	WRKY	evm.TU.scaffold_1561.133	CML38	Chr27	99734553	99734565	+	15.7121	1.62e-06	0.162	ATCGTTGACCAAT
evm.TU.scaffold_811.89	WRKY69	WRKY	MA1295.1	WRKY20	GCM domain factors	WRKY	evm.TU.scaffold_1561.133	CML38	Chr27	99734553	99734565	+	15.7121	1.62e-06	0.162	ATCGTTGACCAAT
evm.TU.scaffold_10665.44	WRKY51	WRKY	MA1305.1	WRKY55	GCM domain factors	WRKY	evm.TU.scaffold_2387.126	At4g27190	Chr24	260614646	260614657	-	16.1364	1.67e-06	0.164	ACCGTTGACTTG
evm.TU.scaffold_12333.48	WRKY4	WRKY	MA1305.1	WRKY55	GCM domain factors	WRKY	evm.TU.scaffold_2387.126	At4g27190	Chr24	260614646	260614657	-	16.1364	1.67e-06	0.164	ACCGTTGACTTG
evm.TU.scaffold_1240.85	WRKY4	WRKY	MA1305.1	WRKY55	GCM domain factors	WRKY	evm.TU.scaffold_2387.126	At4g27190	Chr24	260614646	260614657	-	16.1364	1.67e-06	0.164	ACCGTTGACTTG
evm.TU.scaffold_1315.59	WRKY41	WRKY	MA1305.1	WRKY55	GCM domain factors	WRKY	evm.TU.scaffold_2387.126	At4g27190	Chr24	260614646	260614657	-	16.1364	1.67e-06	0.164	ACCGTTGACTTG
evm.TU.scaffold_1317.151	WRKY41	WRKY	MA1305.1	WRKY55	GCM domain factors	WRKY	evm.TU.scaffold_2387.126	At4g27190	Chr24	260614646	260614657	-	16.1364	1.67e-06	0.164	ACCGTTGACTTG
evm.TU.scaffold_1554.314	WRKY41	WRKY	MA1305.1	WRKY55	GCM domain factors	WRKY	evm.TU.scaffold_2387.126	At4g27190	Chr24	260614646	260614657	-	16.1364	1.67e-06	0.164	ACCGTTGACTTG
evm.TU.scaffold_1817.237	WRKY72A	WRKY	MA1305.1	WRKY55	GCM domain factors	WRKY	evm.TU.scaffold_2387.126	At4g27190	Chr24	260614646	260614657	-	16.1364	1.67e-06	0.164	ACCGTTGACTTG
evm.TU.scaffold_285.552	WRKY51	WRKY	MA1305.1	WRKY55	GCM domain factors	WRKY	evm.TU.scaffold_2387.126	At4g27190	Chr24	260614646	260614657	-	16.1364	1.67e-06	0.164	ACCGTTGACTTG
evm.TU.scaffold_507.35	WRKY51	WRKY	MA1305.1	WRKY55	GCM domain factors	WRKY	evm.TU.scaffold_2387.126	At4g27190	Chr24	260614646	260614657	-	16.1364	1.67e-06	0.164	ACCGTTGACTTG
evm.TU.scaffold_61.185	WRKY72A	WRKY	MA1305.1	WRKY55	GCM domain factors	WRKY	evm.TU.scaffold_2387.126	At4g27190	Chr24	260614646	260614657	-	16.1364	1.67e-06	0.164	ACCGTTGACTTG
evm.TU.scaffold_611.105	WRKY4	WRKY	MA1305.1	WRKY55	GCM domain factors	WRKY	evm.TU.scaffold_2387.126	At4g27190	Chr24	260614646	260614657	-	16.1364	1.67e-06	0.164	ACCGTTGACTTG
evm.TU.scaffold_811.89	WRKY69	WRKY	MA1305.1	WRKY55	GCM domain factors	WRKY	evm.TU.scaffold_2387.126	At4g27190	Chr24	260614646	260614657	-	16.1364	1.67e-06	0.164	ACCGTTGACTTG
evm.TU.scaffold_10665.44	WRKY51	WRKY	MA1298.1	WRKY29	GCM domain factors	WRKY	evm.TU.scaffold_1028.190	CNGC15C	Chr17	313465370	313465380	-	16.2273	1.67e-06	0.0547	AAAAGTCAACA
evm.TU.scaffold_12333.48	WRKY4	WRKY	MA1298.1	WRKY29	GCM domain factors	WRKY	evm.TU.scaffold_1028.190	CNGC15C	Chr17	313465370	313465380	-	16.2273	1.67e-06	0.0547	AAAAGTCAACA
evm.TU.scaffold_1240.85	WRKY4	WRKY	MA1298.1	WRKY29	GCM domain factors	WRKY	evm.TU.scaffold_1028.190	CNGC15C	Chr17	313465370	313465380	-	16.2273	1.67e-06	0.0547	AAAAGTCAACA
evm.TU.scaffold_1315.59	WRKY41	WRKY	MA1298.1	WRKY29	GCM domain factors	WRKY	evm.TU.scaffold_1028.190	CNGC15C	Chr17	313465370	313465380	-	16.2273	1.67e-06	0.0547	AAAAGTCAACA
evm.TU.scaffold_1317.151	WRKY41	WRKY	MA1298.1	WRKY29	GCM domain factors	WRKY	evm.TU.scaffold_1028.190	CNGC15C	Chr17	313465370	313465380	-	16.2273	1.67e-06	0.0547	AAAAGTCAACA
evm.TU.scaffold_1554.314	WRKY41	WRKY	MA1298.1	WRKY29	GCM domain factors	WRKY	evm.TU.scaffold_1028.190	CNGC15C	Chr17	313465370	313465380	-	16.2273	1.67e-06	0.0547	AAAAGTCAACA
evm.TU.scaffold_1817.237	WRKY72A	WRKY	MA1298.1	WRKY29	GCM domain factors	WRKY	evm.TU.scaffold_1028.190	CNGC15C	Chr17	313465370	313465380	-	16.2273	1.67e-06	0.0547	AAAAGTCAACA
evm.TU.scaffold_285.552	WRKY51	WRKY	MA1298.1	WRKY29	GCM domain factors	WRKY	evm.TU.scaffold_1028.190	CNGC15C	Chr17	313465370	313465380	-	16.2273	1.67e-06	0.0547	AAAAGTCAACA
evm.TU.scaffold_507.35	WRKY51	WRKY	MA1298.1	WRKY29	GCM domain factors	WRKY	evm.TU.scaffold_1028.190	CNGC15C	Chr17	313465370	313465380	-	16.2273	1.67e-06	0.0547	AAAAGTCAACA
evm.TU.scaffold_61.185	WRKY72A	WRKY	MA1298.1	WRKY29	GCM domain factors	WRKY	evm.TU.scaffold_1028.190	CNGC15C	Chr17	313465370	313465380	-	16.2273	1.67e-06	0.0547	AAAAGTCAACA
evm.TU.scaffold_611.105	WRKY4	WRKY	MA1298.1	WRKY29	GCM domain factors	WRKY	evm.TU.scaffold_1028.190	CNGC15C	Chr17	313465370	313465380	-	16.2273	1.67e-06	0.0547	AAAAGTCAACA
evm.TU.scaffold_811.89	WRKY69	WRKY	MA1298.1	WRKY29	GCM domain factors	WRKY	evm.TU.scaffold_1028.190	CNGC15C	Chr17	313465370	313465380	-	16.2273	1.67e-06	0.0547	AAAAGTCAACA
evm.TU.scaffold_10665.44	WRKY51	WRKY	MA1298.1	WRKY29	GCM domain factors	WRKY	evm.TU.scaffold_2891.82	CPK9	Chr13	54217170	54217180	+	16.2273	1.67e-06	0.0547	AAAAGTCAACA
evm.TU.scaffold_12333.48	WRKY4	WRKY	MA1298.1	WRKY29	GCM domain factors	WRKY	evm.TU.scaffold_2891.82	CPK9	Chr13	54217170	54217180	+	16.2273	1.67e-06	0.0547	AAAAGTCAACA
evm.TU.scaffold_1240.85	WRKY4	WRKY	MA1298.1	WRKY29	GCM domain factors	WRKY	evm.TU.scaffold_2891.82	CPK9	Chr13	54217170	54217180	+	16.2273	1.67e-06	0.0547	AAAAGTCAACA
evm.TU.scaffold_1315.59	WRKY41	WRKY	MA1298.1	WRKY29	GCM domain factors	WRKY	evm.TU.scaffold_2891.82	CPK9	Chr13	54217170	54217180	+	16.2273	1.67e-06	0.0547	AAAAGTCAACA
evm.TU.scaffold_1317.151	WRKY41	WRKY	MA1298.1	WRKY29	GCM domain factors	WRKY	evm.TU.scaffold_2891.82	CPK9	Chr13	54217170	54217180	+	16.2273	1.67e-06	0.0547	AAAAGTCAACA
evm.TU.scaffold_1554.314	WRKY41	WRKY	MA1298.1	WRKY29	GCM domain factors	WRKY	evm.TU.scaffold_2891.82	CPK9	Chr13	54217170	54217180	+	16.2273	1.67e-06	0.0547	AAAAGTCAACA
evm.TU.scaffold_1817.237	WRKY72A	WRKY	MA1298.1	WRKY29	GCM domain factors	WRKY	evm.TU.scaffold_2891.82	CPK9	Chr13	54217170	54217180	+	16.2273	1.67e-06	0.0547	AAAAGTCAACA
evm.TU.scaffold_285.552	WRKY51	WRKY	MA1298.1	WRKY29	GCM domain factors	WRKY	evm.TU.scaffold_2891.82	CPK9	Chr13	54217170	54217180	+	16.2273	1.67e-06	0.0547	AAAAGTCAACA
evm.TU.scaffold_507.35	WRKY51	WRKY	MA1298.1	WRKY29	GCM domain factors	WRKY	evm.TU.scaffold_2891.82	CPK9	Chr13	54217170	54217180	+	16.2273	1.67e-06	0.0547	AAAAGTCAACA
evm.TU.scaffold_61.185	WRKY72A	WRKY	MA1298.1	WRKY29	GCM domain factors	WRKY	evm.TU.scaffold_2891.82	CPK9	Chr13	54217170	54217180	+	16.2273	1.67e-06	0.0547	AAAAGTCAACA
evm.TU.scaffold_611.105	WRKY4	WRKY	MA1298.1	WRKY29	GCM domain factors	WRKY	evm.TU.scaffold_2891.82	CPK9	Chr13	54217170	54217180	+	16.2273	1.67e-06	0.0547	AAAAGTCAACA
evm.TU.scaffold_811.89	WRKY69	WRKY	MA1298.1	WRKY29	GCM domain factors	WRKY	evm.TU.scaffold_2891.82	CPK9	Chr13	54217170	54217180	+	16.2273	1.67e-06	0.0547	AAAAGTCAACA
evm.TU.scaffold_10665.44	WRKY51	WRKY	MA1298.1	WRKY29	GCM domain factors	WRKY	evm.TU.scaffold_490.149	CPK9	Chr14	48850326	48850336	+	16.2273	1.67e-06	0.0547	AAAAGTCAACA
evm.TU.scaffold_12333.48	WRKY4	WRKY	MA1298.1	WRKY29	GCM domain factors	WRKY	evm.TU.scaffold_490.149	CPK9	Chr14	48850326	48850336	+	16.2273	1.67e-06	0.0547	AAAAGTCAACA
evm.TU.scaffold_1240.85	WRKY4	WRKY	MA1298.1	WRKY29	GCM domain factors	WRKY	evm.TU.scaffold_490.149	CPK9	Chr14	48850326	48850336	+	16.2273	1.67e-06	0.0547	AAAAGTCAACA
evm.TU.scaffold_1315.59	WRKY41	WRKY	MA1298.1	WRKY29	GCM domain factors	WRKY	evm.TU.scaffold_490.149	CPK9	Chr14	48850326	48850336	+	16.2273	1.67e-06	0.0547	AAAAGTCAACA
evm.TU.scaffold_1317.151	WRKY41	WRKY	MA1298.1	WRKY29	GCM domain factors	WRKY	evm.TU.scaffold_490.149	CPK9	Chr14	48850326	48850336	+	16.2273	1.67e-06	0.0547	AAAAGTCAACA
evm.TU.scaffold_1554.314	WRKY41	WRKY	MA1298.1	WRKY29	GCM domain factors	WRKY	evm.TU.scaffold_490.149	CPK9	Chr14	48850326	48850336	+	16.2273	1.67e-06	0.0547	AAAAGTCAACA
evm.TU.scaffold_1817.237	WRKY72A	WRKY	MA1298.1	WRKY29	GCM domain factors	WRKY	evm.TU.scaffold_490.149	CPK9	Chr14	48850326	48850336	+	16.2273	1.67e-06	0.0547	AAAAGTCAACA
evm.TU.scaffold_285.552	WRKY51	WRKY	MA1298.1	WRKY29	GCM domain factors	WRKY	evm.TU.scaffold_490.149	CPK9	Chr14	48850326	48850336	+	16.2273	1.67e-06	0.0547	AAAAGTCAACA
evm.TU.scaffold_507.35	WRKY51	WRKY	MA1298.1	WRKY29	GCM domain factors	WRKY	evm.TU.scaffold_490.149	CPK9	Chr14	48850326	48850336	+	16.2273	1.67e-06	0.0547	AAAAGTCAACA
evm.TU.scaffold_61.185	WRKY72A	WRKY	MA1298.1	WRKY29	GCM domain factors	WRKY	evm.TU.scaffold_490.149	CPK9	Chr14	48850326	48850336	+	16.2273	1.67e-06	0.0547	AAAAGTCAACA
evm.TU.scaffold_611.105	WRKY4	WRKY	MA1298.1	WRKY29	GCM domain factors	WRKY	evm.TU.scaffold_490.149	CPK9	Chr14	48850326	48850336	+	16.2273	1.67e-06	0.0547	AAAAGTCAACA
evm.TU.scaffold_811.89	WRKY69	WRKY	MA1298.1	WRKY29	GCM domain factors	WRKY	evm.TU.scaffold_490.149	CPK9	Chr14	48850326	48850336	+	16.2273	1.67e-06	0.0547	AAAAGTCAACA
evm.TU.scaffold_10665.44	WRKY51	WRKY	MA1298.1	WRKY29	GCM domain factors	WRKY	evm.TU.scaffold_875.90	CPK9	Chr15	53174896	53174906	+	16.2273	1.67e-06	0.0547	AAAAGTCAACA
evm.TU.scaffold_12333.48	WRKY4	WRKY	MA1298.1	WRKY29	GCM domain factors	WRKY	evm.TU.scaffold_875.90	CPK9	Chr15	53174896	53174906	+	16.2273	1.67e-06	0.0547	AAAAGTCAACA
evm.TU.scaffold_1240.85	WRKY4	WRKY	MA1298.1	WRKY29	GCM domain factors	WRKY	evm.TU.scaffold_875.90	CPK9	Chr15	53174896	53174906	+	16.2273	1.67e-06	0.0547	AAAAGTCAACA
evm.TU.scaffold_1315.59	WRKY41	WRKY	MA1298.1	WRKY29	GCM domain factors	WRKY	evm.TU.scaffold_875.90	CPK9	Chr15	53174896	53174906	+	16.2273	1.67e-06	0.0547	AAAAGTCAACA
evm.TU.scaffold_1317.151	WRKY41	WRKY	MA1298.1	WRKY29	GCM domain factors	WRKY	evm.TU.scaffold_875.90	CPK9	Chr15	53174896	53174906	+	16.2273	1.67e-06	0.0547	AAAAGTCAACA
evm.TU.scaffold_1554.314	WRKY41	WRKY	MA1298.1	WRKY29	GCM domain factors	WRKY	evm.TU.scaffold_875.90	CPK9	Chr15	53174896	53174906	+	16.2273	1.67e-06	0.0547	AAAAGTCAACA
evm.TU.scaffold_1817.237	WRKY72A	WRKY	MA1298.1	WRKY29	GCM domain factors	WRKY	evm.TU.scaffold_875.90	CPK9	Chr15	53174896	53174906	+	16.2273	1.67e-06	0.0547	AAAAGTCAACA
evm.TU.scaffold_285.552	WRKY51	WRKY	MA1298.1	WRKY29	GCM domain factors	WRKY	evm.TU.scaffold_875.90	CPK9	Chr15	53174896	53174906	+	16.2273	1.67e-06	0.0547	AAAAGTCAACA
evm.TU.scaffold_507.35	WRKY51	WRKY	MA1298.1	WRKY29	GCM domain factors	WRKY	evm.TU.scaffold_875.90	CPK9	Chr15	53174896	53174906	+	16.2273	1.67e-06	0.0547	AAAAGTCAACA
evm.TU.scaffold_61.185	WRKY72A	WRKY	MA1298.1	WRKY29	GCM domain factors	WRKY	evm.TU.scaffold_875.90	CPK9	Chr15	53174896	53174906	+	16.2273	1.67e-06	0.0547	AAAAGTCAACA
evm.TU.scaffold_611.105	WRKY4	WRKY	MA1298.1	WRKY29	GCM domain factors	WRKY	evm.TU.scaffold_875.90	CPK9	Chr15	53174896	53174906	+	16.2273	1.67e-06	0.0547	AAAAGTCAACA
evm.TU.scaffold_811.89	WRKY69	WRKY	MA1298.1	WRKY29	GCM domain factors	WRKY	evm.TU.scaffold_875.90	CPK9	Chr15	53174896	53174906	+	16.2273	1.67e-06	0.0547	AAAAGTCAACA
evm.TU.scaffold_10665.44	WRKY51	WRKY	MA1300.1	WRKY6	GCM domain factors	WRKY	evm.TU.scaffold_717.6	CML38	Chr25	121724761	121724779	+	16.3803	1.68e-06	0.0646	AGTTGACCTTTTTAATAAT
evm.TU.scaffold_12333.48	WRKY4	WRKY	MA1300.1	WRKY6	GCM domain factors	WRKY	evm.TU.scaffold_717.6	CML38	Chr25	121724761	121724779	+	16.3803	1.68e-06	0.0646	AGTTGACCTTTTTAATAAT
evm.TU.scaffold_1237.25	WRKY6	WRKY	MA1300.1	WRKY6	GCM domain factors	WRKY	evm.TU.scaffold_717.6	CML38	Chr25	121724761	121724779	+	16.3803	1.68e-06	0.0646	AGTTGACCTTTTTAATAAT
evm.TU.scaffold_1240.85	WRKY4	WRKY	MA1300.1	WRKY6	GCM domain factors	WRKY	evm.TU.scaffold_717.6	CML38	Chr25	121724761	121724779	+	16.3803	1.68e-06	0.0646	AGTTGACCTTTTTAATAAT
evm.TU.scaffold_1298.48	WRKY6	WRKY	MA1300.1	WRKY6	GCM domain factors	WRKY	evm.TU.scaffold_717.6	CML38	Chr25	121724761	121724779	+	16.3803	1.68e-06	0.0646	AGTTGACCTTTTTAATAAT
evm.TU.scaffold_1315.59	WRKY41	WRKY	MA1300.1	WRKY6	GCM domain factors	WRKY	evm.TU.scaffold_717.6	CML38	Chr25	121724761	121724779	+	16.3803	1.68e-06	0.0646	AGTTGACCTTTTTAATAAT
evm.TU.scaffold_1317.151	WRKY41	WRKY	MA1300.1	WRKY6	GCM domain factors	WRKY	evm.TU.scaffold_717.6	CML38	Chr25	121724761	121724779	+	16.3803	1.68e-06	0.0646	AGTTGACCTTTTTAATAAT
evm.TU.scaffold_1403.116	WRKY6	WRKY	MA1300.1	WRKY6	GCM domain factors	WRKY	evm.TU.scaffold_717.6	CML38	Chr25	121724761	121724779	+	16.3803	1.68e-06	0.0646	AGTTGACCTTTTTAATAAT
evm.TU.scaffold_1554.314	WRKY41	WRKY	MA1300.1	WRKY6	GCM domain factors	WRKY	evm.TU.scaffold_717.6	CML38	Chr25	121724761	121724779	+	16.3803	1.68e-06	0.0646	AGTTGACCTTTTTAATAAT
evm.TU.scaffold_1817.237	WRKY72A	WRKY	MA1300.1	WRKY6	GCM domain factors	WRKY	evm.TU.scaffold_717.6	CML38	Chr25	121724761	121724779	+	16.3803	1.68e-06	0.0646	AGTTGACCTTTTTAATAAT
evm.TU.scaffold_285.552	WRKY51	WRKY	MA1300.1	WRKY6	GCM domain factors	WRKY	evm.TU.scaffold_717.6	CML38	Chr25	121724761	121724779	+	16.3803	1.68e-06	0.0646	AGTTGACCTTTTTAATAAT
evm.TU.scaffold_320.197	WRKY6	WRKY	MA1300.1	WRKY6	GCM domain factors	WRKY	evm.TU.scaffold_717.6	CML38	Chr25	121724761	121724779	+	16.3803	1.68e-06	0.0646	AGTTGACCTTTTTAATAAT
evm.TU.scaffold_3615.56	WRKY6	WRKY	MA1300.1	WRKY6	GCM domain factors	WRKY	evm.TU.scaffold_717.6	CML38	Chr25	121724761	121724779	+	16.3803	1.68e-06	0.0646	AGTTGACCTTTTTAATAAT
evm.TU.scaffold_4488.44	WRKY6	WRKY	MA1300.1	WRKY6	GCM domain factors	WRKY	evm.TU.scaffold_717.6	CML38	Chr25	121724761	121724779	+	16.3803	1.68e-06	0.0646	AGTTGACCTTTTTAATAAT
evm.TU.scaffold_507.35	WRKY51	WRKY	MA1300.1	WRKY6	GCM domain factors	WRKY	evm.TU.scaffold_717.6	CML38	Chr25	121724761	121724779	+	16.3803	1.68e-06	0.0646	AGTTGACCTTTTTAATAAT
evm.TU.scaffold_61.185	WRKY72A	WRKY	MA1300.1	WRKY6	GCM domain factors	WRKY	evm.TU.scaffold_717.6	CML38	Chr25	121724761	121724779	+	16.3803	1.68e-06	0.0646	AGTTGACCTTTTTAATAAT
evm.TU.scaffold_611.105	WRKY4	WRKY	MA1300.1	WRKY6	GCM domain factors	WRKY	evm.TU.scaffold_717.6	CML38	Chr25	121724761	121724779	+	16.3803	1.68e-06	0.0646	AGTTGACCTTTTTAATAAT
evm.TU.scaffold_811.89	WRKY69	WRKY	MA1300.1	WRKY6	GCM domain factors	WRKY	evm.TU.scaffold_717.6	CML38	Chr25	121724761	121724779	+	16.3803	1.68e-06	0.0646	AGTTGACCTTTTTAATAAT
evm.TU.scaffold_10665.44	WRKY51	WRKY	MA1317.1	WRKY50	GCM domain factors	WRKY	evm.TU.scaffold_6841.46	RBOHC	Chr2	266666405	266666417	+	16.7273	1.7e-06	0.0323	ATTTGACTTTTGA
evm.TU.scaffold_12333.48	WRKY4	WRKY	MA1317.1	WRKY50	GCM domain factors	WRKY	evm.TU.scaffold_6841.46	RBOHC	Chr2	266666405	266666417	+	16.7273	1.7e-06	0.0323	ATTTGACTTTTGA
evm.TU.scaffold_1240.85	WRKY4	WRKY	MA1317.1	WRKY50	GCM domain factors	WRKY	evm.TU.scaffold_6841.46	RBOHC	Chr2	266666405	266666417	+	16.7273	1.7e-06	0.0323	ATTTGACTTTTGA
evm.TU.scaffold_1315.59	WRKY41	WRKY	MA1317.1	WRKY50	GCM domain factors	WRKY	evm.TU.scaffold_6841.46	RBOHC	Chr2	266666405	266666417	+	16.7273	1.7e-06	0.0323	ATTTGACTTTTGA
evm.TU.scaffold_1317.151	WRKY41	WRKY	MA1317.1	WRKY50	GCM domain factors	WRKY	evm.TU.scaffold_6841.46	RBOHC	Chr2	266666405	266666417	+	16.7273	1.7e-06	0.0323	ATTTGACTTTTGA
evm.TU.scaffold_1554.314	WRKY41	WRKY	MA1317.1	WRKY50	GCM domain factors	WRKY	evm.TU.scaffold_6841.46	RBOHC	Chr2	266666405	266666417	+	16.7273	1.7e-06	0.0323	ATTTGACTTTTGA
evm.TU.scaffold_1817.237	WRKY72A	WRKY	MA1317.1	WRKY50	GCM domain factors	WRKY	evm.TU.scaffold_6841.46	RBOHC	Chr2	266666405	266666417	+	16.7273	1.7e-06	0.0323	ATTTGACTTTTGA
evm.TU.scaffold_285.552	WRKY51	WRKY	MA1317.1	WRKY50	GCM domain factors	WRKY	evm.TU.scaffold_6841.46	RBOHC	Chr2	266666405	266666417	+	16.7273	1.7e-06	0.0323	ATTTGACTTTTGA
evm.TU.scaffold_507.35	WRKY51	WRKY	MA1317.1	WRKY50	GCM domain factors	WRKY	evm.TU.scaffold_6841.46	RBOHC	Chr2	266666405	266666417	+	16.7273	1.7e-06	0.0323	ATTTGACTTTTGA
evm.TU.scaffold_61.185	WRKY72A	WRKY	MA1317.1	WRKY50	GCM domain factors	WRKY	evm.TU.scaffold_6841.46	RBOHC	Chr2	266666405	266666417	+	16.7273	1.7e-06	0.0323	ATTTGACTTTTGA
evm.TU.scaffold_611.105	WRKY4	WRKY	MA1317.1	WRKY50	GCM domain factors	WRKY	evm.TU.scaffold_6841.46	RBOHC	Chr2	266666405	266666417	+	16.7273	1.7e-06	0.0323	ATTTGACTTTTGA
evm.TU.scaffold_811.89	WRKY69	WRKY	MA1317.1	WRKY50	GCM domain factors	WRKY	evm.TU.scaffold_6841.46	RBOHC	Chr2	266666405	266666417	+	16.7273	1.7e-06	0.0323	ATTTGACTTTTGA
evm.TU.scaffold_10665.44	WRKY51	WRKY	MA1317.1	WRKY50	GCM domain factors	WRKY	evm.TU.scaffold_1201.175	RBOHC	Chr1	307395085	307395097	+	16.7273	1.7e-06	0.0323	ATTTGACTTTTGA
evm.TU.scaffold_12333.48	WRKY4	WRKY	MA1317.1	WRKY50	GCM domain factors	WRKY	evm.TU.scaffold_1201.175	RBOHC	Chr1	307395085	307395097	+	16.7273	1.7e-06	0.0323	ATTTGACTTTTGA
evm.TU.scaffold_1240.85	WRKY4	WRKY	MA1317.1	WRKY50	GCM domain factors	WRKY	evm.TU.scaffold_1201.175	RBOHC	Chr1	307395085	307395097	+	16.7273	1.7e-06	0.0323	ATTTGACTTTTGA
evm.TU.scaffold_1315.59	WRKY41	WRKY	MA1317.1	WRKY50	GCM domain factors	WRKY	evm.TU.scaffold_1201.175	RBOHC	Chr1	307395085	307395097	+	16.7273	1.7e-06	0.0323	ATTTGACTTTTGA
evm.TU.scaffold_1317.151	WRKY41	WRKY	MA1317.1	WRKY50	GCM domain factors	WRKY	evm.TU.scaffold_1201.175	RBOHC	Chr1	307395085	307395097	+	16.7273	1.7e-06	0.0323	ATTTGACTTTTGA
evm.TU.scaffold_1554.314	WRKY41	WRKY	MA1317.1	WRKY50	GCM domain factors	WRKY	evm.TU.scaffold_1201.175	RBOHC	Chr1	307395085	307395097	+	16.7273	1.7e-06	0.0323	ATTTGACTTTTGA
evm.TU.scaffold_1817.237	WRKY72A	WRKY	MA1317.1	WRKY50	GCM domain factors	WRKY	evm.TU.scaffold_1201.175	RBOHC	Chr1	307395085	307395097	+	16.7273	1.7e-06	0.0323	ATTTGACTTTTGA
evm.TU.scaffold_285.552	WRKY51	WRKY	MA1317.1	WRKY50	GCM domain factors	WRKY	evm.TU.scaffold_1201.175	RBOHC	Chr1	307395085	307395097	+	16.7273	1.7e-06	0.0323	ATTTGACTTTTGA
evm.TU.scaffold_507.35	WRKY51	WRKY	MA1317.1	WRKY50	GCM domain factors	WRKY	evm.TU.scaffold_1201.175	RBOHC	Chr1	307395085	307395097	+	16.7273	1.7e-06	0.0323	ATTTGACTTTTGA
evm.TU.scaffold_61.185	WRKY72A	WRKY	MA1317.1	WRKY50	GCM domain factors	WRKY	evm.TU.scaffold_1201.175	RBOHC	Chr1	307395085	307395097	+	16.7273	1.7e-06	0.0323	ATTTGACTTTTGA
evm.TU.scaffold_611.105	WRKY4	WRKY	MA1317.1	WRKY50	GCM domain factors	WRKY	evm.TU.scaffold_1201.175	RBOHC	Chr1	307395085	307395097	+	16.7273	1.7e-06	0.0323	ATTTGACTTTTGA
evm.TU.scaffold_811.89	WRKY69	WRKY	MA1317.1	WRKY50	GCM domain factors	WRKY	evm.TU.scaffold_1201.175	RBOHC	Chr1	307395085	307395097	+	16.7273	1.7e-06	0.0323	ATTTGACTTTTGA
evm.TU.scaffold_10665.44	WRKY51	WRKY	MA1306.1	WRKY11	GCM domain factors	WRKY	evm.TU.scaffold_2387.126	At4g27190	Chr24	260614644	260614657	-	16.5455	1.78e-06	0.0771	ACCGTTGACTTGTT
evm.TU.scaffold_12333.48	WRKY4	WRKY	MA1306.1	WRKY11	GCM domain factors	WRKY	evm.TU.scaffold_2387.126	At4g27190	Chr24	260614644	260614657	-	16.5455	1.78e-06	0.0771	ACCGTTGACTTGTT
evm.TU.scaffold_1240.85	WRKY4	WRKY	MA1306.1	WRKY11	GCM domain factors	WRKY	evm.TU.scaffold_2387.126	At4g27190	Chr24	260614644	260614657	-	16.5455	1.78e-06	0.0771	ACCGTTGACTTGTT
evm.TU.scaffold_1315.59	WRKY41	WRKY	MA1306.1	WRKY11	GCM domain factors	WRKY	evm.TU.scaffold_2387.126	At4g27190	Chr24	260614644	260614657	-	16.5455	1.78e-06	0.0771	ACCGTTGACTTGTT
evm.TU.scaffold_1317.151	WRKY41	WRKY	MA1306.1	WRKY11	GCM domain factors	WRKY	evm.TU.scaffold_2387.126	At4g27190	Chr24	260614644	260614657	-	16.5455	1.78e-06	0.0771	ACCGTTGACTTGTT
evm.TU.scaffold_1554.314	WRKY41	WRKY	MA1306.1	WRKY11	GCM domain factors	WRKY	evm.TU.scaffold_2387.126	At4g27190	Chr24	260614644	260614657	-	16.5455	1.78e-06	0.0771	ACCGTTGACTTGTT
evm.TU.scaffold_1817.237	WRKY72A	WRKY	MA1306.1	WRKY11	GCM domain factors	WRKY	evm.TU.scaffold_2387.126	At4g27190	Chr24	260614644	260614657	-	16.5455	1.78e-06	0.0771	ACCGTTGACTTGTT
evm.TU.scaffold_285.552	WRKY51	WRKY	MA1306.1	WRKY11	GCM domain factors	WRKY	evm.TU.scaffold_2387.126	At4g27190	Chr24	260614644	260614657	-	16.5455	1.78e-06	0.0771	ACCGTTGACTTGTT
evm.TU.scaffold_507.35	WRKY51	WRKY	MA1306.1	WRKY11	GCM domain factors	WRKY	evm.TU.scaffold_2387.126	At4g27190	Chr24	260614644	260614657	-	16.5455	1.78e-06	0.0771	ACCGTTGACTTGTT
evm.TU.scaffold_61.185	WRKY72A	WRKY	MA1306.1	WRKY11	GCM domain factors	WRKY	evm.TU.scaffold_2387.126	At4g27190	Chr24	260614644	260614657	-	16.5455	1.78e-06	0.0771	ACCGTTGACTTGTT
evm.TU.scaffold_611.105	WRKY4	WRKY	MA1306.1	WRKY11	GCM domain factors	WRKY	evm.TU.scaffold_2387.126	At4g27190	Chr24	260614644	260614657	-	16.5455	1.78e-06	0.0771	ACCGTTGACTTGTT
evm.TU.scaffold_811.89	WRKY69	WRKY	MA1306.1	WRKY11	GCM domain factors	WRKY	evm.TU.scaffold_2387.126	At4g27190	Chr24	260614644	260614657	-	16.5455	1.78e-06	0.0771	ACCGTTGACTTGTT
evm.TU.scaffold_10665.44	WRKY51	WRKY	MA1318.1	WRKY27	GCM domain factors	WRKY	evm.TU.scaffold_1028.190	CNGC15C	Chr17	313465368	313465380	+	16.6515	1.82e-06	0.0714	TGTGTTGACTTTT
evm.TU.scaffold_12333.48	WRKY4	WRKY	MA1318.1	WRKY27	GCM domain factors	WRKY	evm.TU.scaffold_1028.190	CNGC15C	Chr17	313465368	313465380	+	16.6515	1.82e-06	0.0714	TGTGTTGACTTTT
evm.TU.scaffold_1240.85	WRKY4	WRKY	MA1318.1	WRKY27	GCM domain factors	WRKY	evm.TU.scaffold_1028.190	CNGC15C	Chr17	313465368	313465380	+	16.6515	1.82e-06	0.0714	TGTGTTGACTTTT
evm.TU.scaffold_1315.59	WRKY41	WRKY	MA1318.1	WRKY27	GCM domain factors	WRKY	evm.TU.scaffold_1028.190	CNGC15C	Chr17	313465368	313465380	+	16.6515	1.82e-06	0.0714	TGTGTTGACTTTT
evm.TU.scaffold_1317.151	WRKY41	WRKY	MA1318.1	WRKY27	GCM domain factors	WRKY	evm.TU.scaffold_1028.190	CNGC15C	Chr17	313465368	313465380	+	16.6515	1.82e-06	0.0714	TGTGTTGACTTTT
evm.TU.scaffold_1554.314	WRKY41	WRKY	MA1318.1	WRKY27	GCM domain factors	WRKY	evm.TU.scaffold_1028.190	CNGC15C	Chr17	313465368	313465380	+	16.6515	1.82e-06	0.0714	TGTGTTGACTTTT
evm.TU.scaffold_1817.237	WRKY72A	WRKY	MA1318.1	WRKY27	GCM domain factors	WRKY	evm.TU.scaffold_1028.190	CNGC15C	Chr17	313465368	313465380	+	16.6515	1.82e-06	0.0714	TGTGTTGACTTTT
evm.TU.scaffold_285.552	WRKY51	WRKY	MA1318.1	WRKY27	GCM domain factors	WRKY	evm.TU.scaffold_1028.190	CNGC15C	Chr17	313465368	313465380	+	16.6515	1.82e-06	0.0714	TGTGTTGACTTTT
evm.TU.scaffold_507.35	WRKY51	WRKY	MA1318.1	WRKY27	GCM domain factors	WRKY	evm.TU.scaffold_1028.190	CNGC15C	Chr17	313465368	313465380	+	16.6515	1.82e-06	0.0714	TGTGTTGACTTTT
evm.TU.scaffold_61.185	WRKY72A	WRKY	MA1318.1	WRKY27	GCM domain factors	WRKY	evm.TU.scaffold_1028.190	CNGC15C	Chr17	313465368	313465380	+	16.6515	1.82e-06	0.0714	TGTGTTGACTTTT
evm.TU.scaffold_611.105	WRKY4	WRKY	MA1318.1	WRKY27	GCM domain factors	WRKY	evm.TU.scaffold_1028.190	CNGC15C	Chr17	313465368	313465380	+	16.6515	1.82e-06	0.0714	TGTGTTGACTTTT
evm.TU.scaffold_811.89	WRKY69	WRKY	MA1318.1	WRKY27	GCM domain factors	WRKY	evm.TU.scaffold_1028.190	CNGC15C	Chr17	313465368	313465380	+	16.6515	1.82e-06	0.0714	TGTGTTGACTTTT
evm.TU.scaffold_10665.44	WRKY51	WRKY	MA1307.1	WRKY31	GCM domain factors	WRKY	evm.TU.scaffold_2387.126	At4g27190	Chr24	260614637	260614655	+	16.2676	1.84e-06	0.0844	CTAATATAACAAGTCAACG
evm.TU.scaffold_12333.48	WRKY4	WRKY	MA1307.1	WRKY31	GCM domain factors	WRKY	evm.TU.scaffold_2387.126	At4g27190	Chr24	260614637	260614655	+	16.2676	1.84e-06	0.0844	CTAATATAACAAGTCAACG
evm.TU.scaffold_1240.85	WRKY4	WRKY	MA1307.1	WRKY31	GCM domain factors	WRKY	evm.TU.scaffold_2387.126	At4g27190	Chr24	260614637	260614655	+	16.2676	1.84e-06	0.0844	CTAATATAACAAGTCAACG
evm.TU.scaffold_1315.59	WRKY41	WRKY	MA1307.1	WRKY31	GCM domain factors	WRKY	evm.TU.scaffold_2387.126	At4g27190	Chr24	260614637	260614655	+	16.2676	1.84e-06	0.0844	CTAATATAACAAGTCAACG
evm.TU.scaffold_1317.151	WRKY41	WRKY	MA1307.1	WRKY31	GCM domain factors	WRKY	evm.TU.scaffold_2387.126	At4g27190	Chr24	260614637	260614655	+	16.2676	1.84e-06	0.0844	CTAATATAACAAGTCAACG
evm.TU.scaffold_1554.314	WRKY41	WRKY	MA1307.1	WRKY31	GCM domain factors	WRKY	evm.TU.scaffold_2387.126	At4g27190	Chr24	260614637	260614655	+	16.2676	1.84e-06	0.0844	CTAATATAACAAGTCAACG
evm.TU.scaffold_1817.237	WRKY72A	WRKY	MA1307.1	WRKY31	GCM domain factors	WRKY	evm.TU.scaffold_2387.126	At4g27190	Chr24	260614637	260614655	+	16.2676	1.84e-06	0.0844	CTAATATAACAAGTCAACG
evm.TU.scaffold_285.552	WRKY51	WRKY	MA1307.1	WRKY31	GCM domain factors	WRKY	evm.TU.scaffold_2387.126	At4g27190	Chr24	260614637	260614655	+	16.2676	1.84e-06	0.0844	CTAATATAACAAGTCAACG
evm.TU.scaffold_507.35	WRKY51	WRKY	MA1307.1	WRKY31	GCM domain factors	WRKY	evm.TU.scaffold_2387.126	At4g27190	Chr24	260614637	260614655	+	16.2676	1.84e-06	0.0844	CTAATATAACAAGTCAACG
evm.TU.scaffold_61.185	WRKY72A	WRKY	MA1307.1	WRKY31	GCM domain factors	WRKY	evm.TU.scaffold_2387.126	At4g27190	Chr24	260614637	260614655	+	16.2676	1.84e-06	0.0844	CTAATATAACAAGTCAACG
evm.TU.scaffold_611.105	WRKY4	WRKY	MA1307.1	WRKY31	GCM domain factors	WRKY	evm.TU.scaffold_2387.126	At4g27190	Chr24	260614637	260614655	+	16.2676	1.84e-06	0.0844	CTAATATAACAAGTCAACG
evm.TU.scaffold_811.89	WRKY69	WRKY	MA1307.1	WRKY31	GCM domain factors	WRKY	evm.TU.scaffold_2387.126	At4g27190	Chr24	260614637	260614655	+	16.2676	1.84e-06	0.0844	CTAATATAACAAGTCAACG
evm.TU.scaffold_10665.44	WRKY51	WRKY	MA1318.1	WRKY27	GCM domain factors	WRKY	evm.TU.scaffold_629.215	CML46	Chr9	203160174	203160186	+	16.5303	1.88e-06	0.0714	ATAGTTGACTATT
evm.TU.scaffold_12333.48	WRKY4	WRKY	MA1318.1	WRKY27	GCM domain factors	WRKY	evm.TU.scaffold_629.215	CML46	Chr9	203160174	203160186	+	16.5303	1.88e-06	0.0714	ATAGTTGACTATT
evm.TU.scaffold_1240.85	WRKY4	WRKY	MA1318.1	WRKY27	GCM domain factors	WRKY	evm.TU.scaffold_629.215	CML46	Chr9	203160174	203160186	+	16.5303	1.88e-06	0.0714	ATAGTTGACTATT
evm.TU.scaffold_1315.59	WRKY41	WRKY	MA1318.1	WRKY27	GCM domain factors	WRKY	evm.TU.scaffold_629.215	CML46	Chr9	203160174	203160186	+	16.5303	1.88e-06	0.0714	ATAGTTGACTATT
evm.TU.scaffold_1317.151	WRKY41	WRKY	MA1318.1	WRKY27	GCM domain factors	WRKY	evm.TU.scaffold_629.215	CML46	Chr9	203160174	203160186	+	16.5303	1.88e-06	0.0714	ATAGTTGACTATT
evm.TU.scaffold_1554.314	WRKY41	WRKY	MA1318.1	WRKY27	GCM domain factors	WRKY	evm.TU.scaffold_629.215	CML46	Chr9	203160174	203160186	+	16.5303	1.88e-06	0.0714	ATAGTTGACTATT
evm.TU.scaffold_1817.237	WRKY72A	WRKY	MA1318.1	WRKY27	GCM domain factors	WRKY	evm.TU.scaffold_629.215	CML46	Chr9	203160174	203160186	+	16.5303	1.88e-06	0.0714	ATAGTTGACTATT
evm.TU.scaffold_285.552	WRKY51	WRKY	MA1318.1	WRKY27	GCM domain factors	WRKY	evm.TU.scaffold_629.215	CML46	Chr9	203160174	203160186	+	16.5303	1.88e-06	0.0714	ATAGTTGACTATT
evm.TU.scaffold_507.35	WRKY51	WRKY	MA1318.1	WRKY27	GCM domain factors	WRKY	evm.TU.scaffold_629.215	CML46	Chr9	203160174	203160186	+	16.5303	1.88e-06	0.0714	ATAGTTGACTATT
evm.TU.scaffold_61.185	WRKY72A	WRKY	MA1318.1	WRKY27	GCM domain factors	WRKY	evm.TU.scaffold_629.215	CML46	Chr9	203160174	203160186	+	16.5303	1.88e-06	0.0714	ATAGTTGACTATT
evm.TU.scaffold_611.105	WRKY4	WRKY	MA1318.1	WRKY27	GCM domain factors	WRKY	evm.TU.scaffold_629.215	CML46	Chr9	203160174	203160186	+	16.5303	1.88e-06	0.0714	ATAGTTGACTATT
evm.TU.scaffold_811.89	WRKY69	WRKY	MA1318.1	WRKY27	GCM domain factors	WRKY	evm.TU.scaffold_629.215	CML46	Chr9	203160174	203160186	+	16.5303	1.88e-06	0.0714	ATAGTTGACTATT
evm.TU.scaffold_10665.44	WRKY51	WRKY	MA1317.1	WRKY50	GCM domain factors	WRKY	evm.TU.scaffold_271.641	CBP	Chr15	214257351	214257363	+	16.5909	1.89e-06	0.0323	TTTTGACTTTATT
evm.TU.scaffold_12333.48	WRKY4	WRKY	MA1317.1	WRKY50	GCM domain factors	WRKY	evm.TU.scaffold_271.641	CBP	Chr15	214257351	214257363	+	16.5909	1.89e-06	0.0323	TTTTGACTTTATT
evm.TU.scaffold_1240.85	WRKY4	WRKY	MA1317.1	WRKY50	GCM domain factors	WRKY	evm.TU.scaffold_271.641	CBP	Chr15	214257351	214257363	+	16.5909	1.89e-06	0.0323	TTTTGACTTTATT
evm.TU.scaffold_1315.59	WRKY41	WRKY	MA1317.1	WRKY50	GCM domain factors	WRKY	evm.TU.scaffold_271.641	CBP	Chr15	214257351	214257363	+	16.5909	1.89e-06	0.0323	TTTTGACTTTATT
evm.TU.scaffold_1317.151	WRKY41	WRKY	MA1317.1	WRKY50	GCM domain factors	WRKY	evm.TU.scaffold_271.641	CBP	Chr15	214257351	214257363	+	16.5909	1.89e-06	0.0323	TTTTGACTTTATT
evm.TU.scaffold_1554.314	WRKY41	WRKY	MA1317.1	WRKY50	GCM domain factors	WRKY	evm.TU.scaffold_271.641	CBP	Chr15	214257351	214257363	+	16.5909	1.89e-06	0.0323	TTTTGACTTTATT
evm.TU.scaffold_1817.237	WRKY72A	WRKY	MA1317.1	WRKY50	GCM domain factors	WRKY	evm.TU.scaffold_271.641	CBP	Chr15	214257351	214257363	+	16.5909	1.89e-06	0.0323	TTTTGACTTTATT
evm.TU.scaffold_285.552	WRKY51	WRKY	MA1317.1	WRKY50	GCM domain factors	WRKY	evm.TU.scaffold_271.641	CBP	Chr15	214257351	214257363	+	16.5909	1.89e-06	0.0323	TTTTGACTTTATT
evm.TU.scaffold_507.35	WRKY51	WRKY	MA1317.1	WRKY50	GCM domain factors	WRKY	evm.TU.scaffold_271.641	CBP	Chr15	214257351	214257363	+	16.5909	1.89e-06	0.0323	TTTTGACTTTATT
evm.TU.scaffold_61.185	WRKY72A	WRKY	MA1317.1	WRKY50	GCM domain factors	WRKY	evm.TU.scaffold_271.641	CBP	Chr15	214257351	214257363	+	16.5909	1.89e-06	0.0323	TTTTGACTTTATT
evm.TU.scaffold_611.105	WRKY4	WRKY	MA1317.1	WRKY50	GCM domain factors	WRKY	evm.TU.scaffold_271.641	CBP	Chr15	214257351	214257363	+	16.5909	1.89e-06	0.0323	TTTTGACTTTATT
evm.TU.scaffold_811.89	WRKY69	WRKY	MA1317.1	WRKY50	GCM domain factors	WRKY	evm.TU.scaffold_271.641	CBP	Chr15	214257351	214257363	+	16.5909	1.89e-06	0.0323	TTTTGACTTTATT
evm.TU.scaffold_10665.44	WRKY51	WRKY	MA1317.1	WRKY50	GCM domain factors	WRKY	evm.TU.scaffold_1688.38	CBP	Chr14	208916402	208916414	+	16.5909	1.89e-06	0.0323	TTTTGACTTTATT
evm.TU.scaffold_12333.48	WRKY4	WRKY	MA1317.1	WRKY50	GCM domain factors	WRKY	evm.TU.scaffold_1688.38	CBP	Chr14	208916402	208916414	+	16.5909	1.89e-06	0.0323	TTTTGACTTTATT
evm.TU.scaffold_1240.85	WRKY4	WRKY	MA1317.1	WRKY50	GCM domain factors	WRKY	evm.TU.scaffold_1688.38	CBP	Chr14	208916402	208916414	+	16.5909	1.89e-06	0.0323	TTTTGACTTTATT
evm.TU.scaffold_1315.59	WRKY41	WRKY	MA1317.1	WRKY50	GCM domain factors	WRKY	evm.TU.scaffold_1688.38	CBP	Chr14	208916402	208916414	+	16.5909	1.89e-06	0.0323	TTTTGACTTTATT
evm.TU.scaffold_1317.151	WRKY41	WRKY	MA1317.1	WRKY50	GCM domain factors	WRKY	evm.TU.scaffold_1688.38	CBP	Chr14	208916402	208916414	+	16.5909	1.89e-06	0.0323	TTTTGACTTTATT
evm.TU.scaffold_1554.314	WRKY41	WRKY	MA1317.1	WRKY50	GCM domain factors	WRKY	evm.TU.scaffold_1688.38	CBP	Chr14	208916402	208916414	+	16.5909	1.89e-06	0.0323	TTTTGACTTTATT
evm.TU.scaffold_1817.237	WRKY72A	WRKY	MA1317.1	WRKY50	GCM domain factors	WRKY	evm.TU.scaffold_1688.38	CBP	Chr14	208916402	208916414	+	16.5909	1.89e-06	0.0323	TTTTGACTTTATT
evm.TU.scaffold_285.552	WRKY51	WRKY	MA1317.1	WRKY50	GCM domain factors	WRKY	evm.TU.scaffold_1688.38	CBP	Chr14	208916402	208916414	+	16.5909	1.89e-06	0.0323	TTTTGACTTTATT
evm.TU.scaffold_507.35	WRKY51	WRKY	MA1317.1	WRKY50	GCM domain factors	WRKY	evm.TU.scaffold_1688.38	CBP	Chr14	208916402	208916414	+	16.5909	1.89e-06	0.0323	TTTTGACTTTATT
evm.TU.scaffold_61.185	WRKY72A	WRKY	MA1317.1	WRKY50	GCM domain factors	WRKY	evm.TU.scaffold_1688.38	CBP	Chr14	208916402	208916414	+	16.5909	1.89e-06	0.0323	TTTTGACTTTATT
evm.TU.scaffold_611.105	WRKY4	WRKY	MA1317.1	WRKY50	GCM domain factors	WRKY	evm.TU.scaffold_1688.38	CBP	Chr14	208916402	208916414	+	16.5909	1.89e-06	0.0323	TTTTGACTTTATT
evm.TU.scaffold_811.89	WRKY69	WRKY	MA1317.1	WRKY50	GCM domain factors	WRKY	evm.TU.scaffold_1688.38	CBP	Chr14	208916402	208916414	+	16.5909	1.89e-06	0.0323	TTTTGACTTTATT
evm.TU.scaffold_10665.44	WRKY51	WRKY	MA1306.1	WRKY11	GCM domain factors	WRKY	evm.TU.scaffold_1621.172	CPK28	Chr7	148446117	148446130	-	16.4545	1.9e-06	0.0771	ATAGTTGACTTTGG
evm.TU.scaffold_12333.48	WRKY4	WRKY	MA1306.1	WRKY11	GCM domain factors	WRKY	evm.TU.scaffold_1621.172	CPK28	Chr7	148446117	148446130	-	16.4545	1.9e-06	0.0771	ATAGTTGACTTTGG
evm.TU.scaffold_1240.85	WRKY4	WRKY	MA1306.1	WRKY11	GCM domain factors	WRKY	evm.TU.scaffold_1621.172	CPK28	Chr7	148446117	148446130	-	16.4545	1.9e-06	0.0771	ATAGTTGACTTTGG
evm.TU.scaffold_1315.59	WRKY41	WRKY	MA1306.1	WRKY11	GCM domain factors	WRKY	evm.TU.scaffold_1621.172	CPK28	Chr7	148446117	148446130	-	16.4545	1.9e-06	0.0771	ATAGTTGACTTTGG
evm.TU.scaffold_1317.151	WRKY41	WRKY	MA1306.1	WRKY11	GCM domain factors	WRKY	evm.TU.scaffold_1621.172	CPK28	Chr7	148446117	148446130	-	16.4545	1.9e-06	0.0771	ATAGTTGACTTTGG
evm.TU.scaffold_1554.314	WRKY41	WRKY	MA1306.1	WRKY11	GCM domain factors	WRKY	evm.TU.scaffold_1621.172	CPK28	Chr7	148446117	148446130	-	16.4545	1.9e-06	0.0771	ATAGTTGACTTTGG
evm.TU.scaffold_1817.237	WRKY72A	WRKY	MA1306.1	WRKY11	GCM domain factors	WRKY	evm.TU.scaffold_1621.172	CPK28	Chr7	148446117	148446130	-	16.4545	1.9e-06	0.0771	ATAGTTGACTTTGG
evm.TU.scaffold_285.552	WRKY51	WRKY	MA1306.1	WRKY11	GCM domain factors	WRKY	evm.TU.scaffold_1621.172	CPK28	Chr7	148446117	148446130	-	16.4545	1.9e-06	0.0771	ATAGTTGACTTTGG
evm.TU.scaffold_507.35	WRKY51	WRKY	MA1306.1	WRKY11	GCM domain factors	WRKY	evm.TU.scaffold_1621.172	CPK28	Chr7	148446117	148446130	-	16.4545	1.9e-06	0.0771	ATAGTTGACTTTGG
evm.TU.scaffold_61.185	WRKY72A	WRKY	MA1306.1	WRKY11	GCM domain factors	WRKY	evm.TU.scaffold_1621.172	CPK28	Chr7	148446117	148446130	-	16.4545	1.9e-06	0.0771	ATAGTTGACTTTGG
evm.TU.scaffold_611.105	WRKY4	WRKY	MA1306.1	WRKY11	GCM domain factors	WRKY	evm.TU.scaffold_1621.172	CPK28	Chr7	148446117	148446130	-	16.4545	1.9e-06	0.0771	ATAGTTGACTTTGG
evm.TU.scaffold_811.89	WRKY69	WRKY	MA1306.1	WRKY11	GCM domain factors	WRKY	evm.TU.scaffold_1621.172	CPK28	Chr7	148446117	148446130	-	16.4545	1.9e-06	0.0771	ATAGTTGACTTTGG
evm.TU.scaffold_10665.44	WRKY51	WRKY	MA1085.2	WRKY40	GCM domain factors	WRKY	evm.TU.scaffold_6841.46	RBOHC	Chr2	266666405	266666414	-	13.9859	1.91e-06	0.0358	AAAGTCAAAT
evm.TU.scaffold_12333.48	WRKY4	WRKY	MA1085.2	WRKY40	GCM domain factors	WRKY	evm.TU.scaffold_6841.46	RBOHC	Chr2	266666405	266666414	-	13.9859	1.91e-06	0.0358	AAAGTCAAAT
evm.TU.scaffold_1240.85	WRKY4	WRKY	MA1085.2	WRKY40	GCM domain factors	WRKY	evm.TU.scaffold_6841.46	RBOHC	Chr2	266666405	266666414	-	13.9859	1.91e-06	0.0358	AAAGTCAAAT
evm.TU.scaffold_1315.59	WRKY41	WRKY	MA1085.2	WRKY40	GCM domain factors	WRKY	evm.TU.scaffold_6841.46	RBOHC	Chr2	266666405	266666414	-	13.9859	1.91e-06	0.0358	AAAGTCAAAT
evm.TU.scaffold_1317.151	WRKY41	WRKY	MA1085.2	WRKY40	GCM domain factors	WRKY	evm.TU.scaffold_6841.46	RBOHC	Chr2	266666405	266666414	-	13.9859	1.91e-06	0.0358	AAAGTCAAAT
evm.TU.scaffold_1419.78	WRKY40	WRKY	MA1085.2	WRKY40	GCM domain factors	WRKY	evm.TU.scaffold_6841.46	RBOHC	Chr2	266666405	266666414	-	13.9859	1.91e-06	0.0358	AAAGTCAAAT
evm.TU.scaffold_1554.314	WRKY41	WRKY	MA1085.2	WRKY40	GCM domain factors	WRKY	evm.TU.scaffold_6841.46	RBOHC	Chr2	266666405	266666414	-	13.9859	1.91e-06	0.0358	AAAGTCAAAT
evm.TU.scaffold_1817.237	WRKY72A	WRKY	MA1085.2	WRKY40	GCM domain factors	WRKY	evm.TU.scaffold_6841.46	RBOHC	Chr2	266666405	266666414	-	13.9859	1.91e-06	0.0358	AAAGTCAAAT
evm.TU.scaffold_285.552	WRKY51	WRKY	MA1085.2	WRKY40	GCM domain factors	WRKY	evm.TU.scaffold_6841.46	RBOHC	Chr2	266666405	266666414	-	13.9859	1.91e-06	0.0358	AAAGTCAAAT
evm.TU.scaffold_507.35	WRKY51	WRKY	MA1085.2	WRKY40	GCM domain factors	WRKY	evm.TU.scaffold_6841.46	RBOHC	Chr2	266666405	266666414	-	13.9859	1.91e-06	0.0358	AAAGTCAAAT
evm.TU.scaffold_61.185	WRKY72A	WRKY	MA1085.2	WRKY40	GCM domain factors	WRKY	evm.TU.scaffold_6841.46	RBOHC	Chr2	266666405	266666414	-	13.9859	1.91e-06	0.0358	AAAGTCAAAT
evm.TU.scaffold_611.105	WRKY4	WRKY	MA1085.2	WRKY40	GCM domain factors	WRKY	evm.TU.scaffold_6841.46	RBOHC	Chr2	266666405	266666414	-	13.9859	1.91e-06	0.0358	AAAGTCAAAT
evm.TU.scaffold_811.89	WRKY69	WRKY	MA1085.2	WRKY40	GCM domain factors	WRKY	evm.TU.scaffold_6841.46	RBOHC	Chr2	266666405	266666414	-	13.9859	1.91e-06	0.0358	AAAGTCAAAT
evm.TU.scaffold_881.132	WRKY40	WRKY	MA1085.2	WRKY40	GCM domain factors	WRKY	evm.TU.scaffold_6841.46	RBOHC	Chr2	266666405	266666414	-	13.9859	1.91e-06	0.0358	AAAGTCAAAT
evm.TU.scaffold_10665.44	WRKY51	WRKY	MA1085.2	WRKY40	GCM domain factors	WRKY	evm.TU.scaffold_1201.175	RBOHC	Chr1	307395085	307395094	-	13.9859	1.91e-06	0.0358	AAAGTCAAAT
evm.TU.scaffold_12333.48	WRKY4	WRKY	MA1085.2	WRKY40	GCM domain factors	WRKY	evm.TU.scaffold_1201.175	RBOHC	Chr1	307395085	307395094	-	13.9859	1.91e-06	0.0358	AAAGTCAAAT
evm.TU.scaffold_1240.85	WRKY4	WRKY	MA1085.2	WRKY40	GCM domain factors	WRKY	evm.TU.scaffold_1201.175	RBOHC	Chr1	307395085	307395094	-	13.9859	1.91e-06	0.0358	AAAGTCAAAT
evm.TU.scaffold_1315.59	WRKY41	WRKY	MA1085.2	WRKY40	GCM domain factors	WRKY	evm.TU.scaffold_1201.175	RBOHC	Chr1	307395085	307395094	-	13.9859	1.91e-06	0.0358	AAAGTCAAAT
evm.TU.scaffold_1317.151	WRKY41	WRKY	MA1085.2	WRKY40	GCM domain factors	WRKY	evm.TU.scaffold_1201.175	RBOHC	Chr1	307395085	307395094	-	13.9859	1.91e-06	0.0358	AAAGTCAAAT
evm.TU.scaffold_1419.78	WRKY40	WRKY	MA1085.2	WRKY40	GCM domain factors	WRKY	evm.TU.scaffold_1201.175	RBOHC	Chr1	307395085	307395094	-	13.9859	1.91e-06	0.0358	AAAGTCAAAT
evm.TU.scaffold_1554.314	WRKY41	WRKY	MA1085.2	WRKY40	GCM domain factors	WRKY	evm.TU.scaffold_1201.175	RBOHC	Chr1	307395085	307395094	-	13.9859	1.91e-06	0.0358	AAAGTCAAAT
evm.TU.scaffold_1817.237	WRKY72A	WRKY	MA1085.2	WRKY40	GCM domain factors	WRKY	evm.TU.scaffold_1201.175	RBOHC	Chr1	307395085	307395094	-	13.9859	1.91e-06	0.0358	AAAGTCAAAT
evm.TU.scaffold_285.552	WRKY51	WRKY	MA1085.2	WRKY40	GCM domain factors	WRKY	evm.TU.scaffold_1201.175	RBOHC	Chr1	307395085	307395094	-	13.9859	1.91e-06	0.0358	AAAGTCAAAT
evm.TU.scaffold_507.35	WRKY51	WRKY	MA1085.2	WRKY40	GCM domain factors	WRKY	evm.TU.scaffold_1201.175	RBOHC	Chr1	307395085	307395094	-	13.9859	1.91e-06	0.0358	AAAGTCAAAT
evm.TU.scaffold_61.185	WRKY72A	WRKY	MA1085.2	WRKY40	GCM domain factors	WRKY	evm.TU.scaffold_1201.175	RBOHC	Chr1	307395085	307395094	-	13.9859	1.91e-06	0.0358	AAAGTCAAAT
evm.TU.scaffold_611.105	WRKY4	WRKY	MA1085.2	WRKY40	GCM domain factors	WRKY	evm.TU.scaffold_1201.175	RBOHC	Chr1	307395085	307395094	-	13.9859	1.91e-06	0.0358	AAAGTCAAAT
evm.TU.scaffold_811.89	WRKY69	WRKY	MA1085.2	WRKY40	GCM domain factors	WRKY	evm.TU.scaffold_1201.175	RBOHC	Chr1	307395085	307395094	-	13.9859	1.91e-06	0.0358	AAAGTCAAAT
evm.TU.scaffold_881.132	WRKY40	WRKY	MA1085.2	WRKY40	GCM domain factors	WRKY	evm.TU.scaffold_1201.175	RBOHC	Chr1	307395085	307395094	-	13.9859	1.91e-06	0.0358	AAAGTCAAAT
evm.TU.scaffold_10665.44	WRKY51	WRKY	MA1085.2	WRKY40	GCM domain factors	WRKY	evm.TU.scaffold_1688.38	CBP	Chr14	208916944	208916953	-	13.9859	1.91e-06	0.0358	AAAGTCAAAT
evm.TU.scaffold_12333.48	WRKY4	WRKY	MA1085.2	WRKY40	GCM domain factors	WRKY	evm.TU.scaffold_1688.38	CBP	Chr14	208916944	208916953	-	13.9859	1.91e-06	0.0358	AAAGTCAAAT
evm.TU.scaffold_1240.85	WRKY4	WRKY	MA1085.2	WRKY40	GCM domain factors	WRKY	evm.TU.scaffold_1688.38	CBP	Chr14	208916944	208916953	-	13.9859	1.91e-06	0.0358	AAAGTCAAAT
evm.TU.scaffold_1315.59	WRKY41	WRKY	MA1085.2	WRKY40	GCM domain factors	WRKY	evm.TU.scaffold_1688.38	CBP	Chr14	208916944	208916953	-	13.9859	1.91e-06	0.0358	AAAGTCAAAT
evm.TU.scaffold_1317.151	WRKY41	WRKY	MA1085.2	WRKY40	GCM domain factors	WRKY	evm.TU.scaffold_1688.38	CBP	Chr14	208916944	208916953	-	13.9859	1.91e-06	0.0358	AAAGTCAAAT
evm.TU.scaffold_1419.78	WRKY40	WRKY	MA1085.2	WRKY40	GCM domain factors	WRKY	evm.TU.scaffold_1688.38	CBP	Chr14	208916944	208916953	-	13.9859	1.91e-06	0.0358	AAAGTCAAAT
evm.TU.scaffold_1554.314	WRKY41	WRKY	MA1085.2	WRKY40	GCM domain factors	WRKY	evm.TU.scaffold_1688.38	CBP	Chr14	208916944	208916953	-	13.9859	1.91e-06	0.0358	AAAGTCAAAT
evm.TU.scaffold_1817.237	WRKY72A	WRKY	MA1085.2	WRKY40	GCM domain factors	WRKY	evm.TU.scaffold_1688.38	CBP	Chr14	208916944	208916953	-	13.9859	1.91e-06	0.0358	AAAGTCAAAT
evm.TU.scaffold_285.552	WRKY51	WRKY	MA1085.2	WRKY40	GCM domain factors	WRKY	evm.TU.scaffold_1688.38	CBP	Chr14	208916944	208916953	-	13.9859	1.91e-06	0.0358	AAAGTCAAAT
evm.TU.scaffold_507.35	WRKY51	WRKY	MA1085.2	WRKY40	GCM domain factors	WRKY	evm.TU.scaffold_1688.38	CBP	Chr14	208916944	208916953	-	13.9859	1.91e-06	0.0358	AAAGTCAAAT
evm.TU.scaffold_61.185	WRKY72A	WRKY	MA1085.2	WRKY40	GCM domain factors	WRKY	evm.TU.scaffold_1688.38	CBP	Chr14	208916944	208916953	-	13.9859	1.91e-06	0.0358	AAAGTCAAAT
evm.TU.scaffold_611.105	WRKY4	WRKY	MA1085.2	WRKY40	GCM domain factors	WRKY	evm.TU.scaffold_1688.38	CBP	Chr14	208916944	208916953	-	13.9859	1.91e-06	0.0358	AAAGTCAAAT
evm.TU.scaffold_811.89	WRKY69	WRKY	MA1085.2	WRKY40	GCM domain factors	WRKY	evm.TU.scaffold_1688.38	CBP	Chr14	208916944	208916953	-	13.9859	1.91e-06	0.0358	AAAGTCAAAT
evm.TU.scaffold_881.132	WRKY40	WRKY	MA1085.2	WRKY40	GCM domain factors	WRKY	evm.TU.scaffold_1688.38	CBP	Chr14	208916944	208916953	-	13.9859	1.91e-06	0.0358	AAAGTCAAAT
evm.TU.scaffold_10665.44	WRKY51	WRKY	MA1085.2	WRKY40	GCM domain factors	WRKY	evm.TU.scaffold_271.641	CBP	Chr15	214257945	214257954	-	13.9859	1.91e-06	0.0358	AAAGTCAAAT
evm.TU.scaffold_12333.48	WRKY4	WRKY	MA1085.2	WRKY40	GCM domain factors	WRKY	evm.TU.scaffold_271.641	CBP	Chr15	214257945	214257954	-	13.9859	1.91e-06	0.0358	AAAGTCAAAT
evm.TU.scaffold_1240.85	WRKY4	WRKY	MA1085.2	WRKY40	GCM domain factors	WRKY	evm.TU.scaffold_271.641	CBP	Chr15	214257945	214257954	-	13.9859	1.91e-06	0.0358	AAAGTCAAAT
evm.TU.scaffold_1315.59	WRKY41	WRKY	MA1085.2	WRKY40	GCM domain factors	WRKY	evm.TU.scaffold_271.641	CBP	Chr15	214257945	214257954	-	13.9859	1.91e-06	0.0358	AAAGTCAAAT
evm.TU.scaffold_1317.151	WRKY41	WRKY	MA1085.2	WRKY40	GCM domain factors	WRKY	evm.TU.scaffold_271.641	CBP	Chr15	214257945	214257954	-	13.9859	1.91e-06	0.0358	AAAGTCAAAT
evm.TU.scaffold_1419.78	WRKY40	WRKY	MA1085.2	WRKY40	GCM domain factors	WRKY	evm.TU.scaffold_271.641	CBP	Chr15	214257945	214257954	-	13.9859	1.91e-06	0.0358	AAAGTCAAAT
evm.TU.scaffold_1554.314	WRKY41	WRKY	MA1085.2	WRKY40	GCM domain factors	WRKY	evm.TU.scaffold_271.641	CBP	Chr15	214257945	214257954	-	13.9859	1.91e-06	0.0358	AAAGTCAAAT
evm.TU.scaffold_1817.237	WRKY72A	WRKY	MA1085.2	WRKY40	GCM domain factors	WRKY	evm.TU.scaffold_271.641	CBP	Chr15	214257945	214257954	-	13.9859	1.91e-06	0.0358	AAAGTCAAAT
evm.TU.scaffold_285.552	WRKY51	WRKY	MA1085.2	WRKY40	GCM domain factors	WRKY	evm.TU.scaffold_271.641	CBP	Chr15	214257945	214257954	-	13.9859	1.91e-06	0.0358	AAAGTCAAAT
evm.TU.scaffold_507.35	WRKY51	WRKY	MA1085.2	WRKY40	GCM domain factors	WRKY	evm.TU.scaffold_271.641	CBP	Chr15	214257945	214257954	-	13.9859	1.91e-06	0.0358	AAAGTCAAAT
evm.TU.scaffold_61.185	WRKY72A	WRKY	MA1085.2	WRKY40	GCM domain factors	WRKY	evm.TU.scaffold_271.641	CBP	Chr15	214257945	214257954	-	13.9859	1.91e-06	0.0358	AAAGTCAAAT
evm.TU.scaffold_611.105	WRKY4	WRKY	MA1085.2	WRKY40	GCM domain factors	WRKY	evm.TU.scaffold_271.641	CBP	Chr15	214257945	214257954	-	13.9859	1.91e-06	0.0358	AAAGTCAAAT
evm.TU.scaffold_811.89	WRKY69	WRKY	MA1085.2	WRKY40	GCM domain factors	WRKY	evm.TU.scaffold_271.641	CBP	Chr15	214257945	214257954	-	13.9859	1.91e-06	0.0358	AAAGTCAAAT
evm.TU.scaffold_881.132	WRKY40	WRKY	MA1085.2	WRKY40	GCM domain factors	WRKY	evm.TU.scaffold_271.641	CBP	Chr15	214257945	214257954	-	13.9859	1.91e-06	0.0358	AAAGTCAAAT
evm.TU.scaffold_10665.44	WRKY51	WRKY	MA1086.1	WRKY43	GCM domain factors	WRKY	evm.TU.scaffold_903.145	RBOHC	Chr3	279049598	279049607	+	11.9055	1.91e-06	0.105	AAGTCAACGC
evm.TU.scaffold_12333.48	WRKY4	WRKY	MA1086.1	WRKY43	GCM domain factors	WRKY	evm.TU.scaffold_903.145	RBOHC	Chr3	279049598	279049607	+	11.9055	1.91e-06	0.105	AAGTCAACGC
evm.TU.scaffold_1240.85	WRKY4	WRKY	MA1086.1	WRKY43	GCM domain factors	WRKY	evm.TU.scaffold_903.145	RBOHC	Chr3	279049598	279049607	+	11.9055	1.91e-06	0.105	AAGTCAACGC
evm.TU.scaffold_1315.59	WRKY41	WRKY	MA1086.1	WRKY43	GCM domain factors	WRKY	evm.TU.scaffold_903.145	RBOHC	Chr3	279049598	279049607	+	11.9055	1.91e-06	0.105	AAGTCAACGC
evm.TU.scaffold_1317.151	WRKY41	WRKY	MA1086.1	WRKY43	GCM domain factors	WRKY	evm.TU.scaffold_903.145	RBOHC	Chr3	279049598	279049607	+	11.9055	1.91e-06	0.105	AAGTCAACGC
evm.TU.scaffold_1554.314	WRKY41	WRKY	MA1086.1	WRKY43	GCM domain factors	WRKY	evm.TU.scaffold_903.145	RBOHC	Chr3	279049598	279049607	+	11.9055	1.91e-06	0.105	AAGTCAACGC
evm.TU.scaffold_1817.237	WRKY72A	WRKY	MA1086.1	WRKY43	GCM domain factors	WRKY	evm.TU.scaffold_903.145	RBOHC	Chr3	279049598	279049607	+	11.9055	1.91e-06	0.105	AAGTCAACGC
evm.TU.scaffold_285.552	WRKY51	WRKY	MA1086.1	WRKY43	GCM domain factors	WRKY	evm.TU.scaffold_903.145	RBOHC	Chr3	279049598	279049607	+	11.9055	1.91e-06	0.105	AAGTCAACGC
evm.TU.scaffold_507.35	WRKY51	WRKY	MA1086.1	WRKY43	GCM domain factors	WRKY	evm.TU.scaffold_903.145	RBOHC	Chr3	279049598	279049607	+	11.9055	1.91e-06	0.105	AAGTCAACGC
evm.TU.scaffold_61.185	WRKY72A	WRKY	MA1086.1	WRKY43	GCM domain factors	WRKY	evm.TU.scaffold_903.145	RBOHC	Chr3	279049598	279049607	+	11.9055	1.91e-06	0.105	AAGTCAACGC
evm.TU.scaffold_611.105	WRKY4	WRKY	MA1086.1	WRKY43	GCM domain factors	WRKY	evm.TU.scaffold_903.145	RBOHC	Chr3	279049598	279049607	+	11.9055	1.91e-06	0.105	AAGTCAACGC
evm.TU.scaffold_811.89	WRKY69	WRKY	MA1086.1	WRKY43	GCM domain factors	WRKY	evm.TU.scaffold_903.145	RBOHC	Chr3	279049598	279049607	+	11.9055	1.91e-06	0.105	AAGTCAACGC
evm.TU.scaffold_10665.44	WRKY51	WRKY	MA1094.2	WRKY8	GCM domain factors	WRKY	evm.TU.scaffold_2387.126	At4g27190	Chr24	260614643	260614658	+	16.35	1.93e-06	0.0597	TAACAAGTCAACGGTT
evm.TU.scaffold_12333.48	WRKY4	WRKY	MA1094.2	WRKY8	GCM domain factors	WRKY	evm.TU.scaffold_2387.126	At4g27190	Chr24	260614643	260614658	+	16.35	1.93e-06	0.0597	TAACAAGTCAACGGTT
evm.TU.scaffold_1240.85	WRKY4	WRKY	MA1094.2	WRKY8	GCM domain factors	WRKY	evm.TU.scaffold_2387.126	At4g27190	Chr24	260614643	260614658	+	16.35	1.93e-06	0.0597	TAACAAGTCAACGGTT
evm.TU.scaffold_1315.59	WRKY41	WRKY	MA1094.2	WRKY8	GCM domain factors	WRKY	evm.TU.scaffold_2387.126	At4g27190	Chr24	260614643	260614658	+	16.35	1.93e-06	0.0597	TAACAAGTCAACGGTT
evm.TU.scaffold_1317.151	WRKY41	WRKY	MA1094.2	WRKY8	GCM domain factors	WRKY	evm.TU.scaffold_2387.126	At4g27190	Chr24	260614643	260614658	+	16.35	1.93e-06	0.0597	TAACAAGTCAACGGTT
evm.TU.scaffold_1554.314	WRKY41	WRKY	MA1094.2	WRKY8	GCM domain factors	WRKY	evm.TU.scaffold_2387.126	At4g27190	Chr24	260614643	260614658	+	16.35	1.93e-06	0.0597	TAACAAGTCAACGGTT
evm.TU.scaffold_1817.237	WRKY72A	WRKY	MA1094.2	WRKY8	GCM domain factors	WRKY	evm.TU.scaffold_2387.126	At4g27190	Chr24	260614643	260614658	+	16.35	1.93e-06	0.0597	TAACAAGTCAACGGTT
evm.TU.scaffold_285.552	WRKY51	WRKY	MA1094.2	WRKY8	GCM domain factors	WRKY	evm.TU.scaffold_2387.126	At4g27190	Chr24	260614643	260614658	+	16.35	1.93e-06	0.0597	TAACAAGTCAACGGTT
evm.TU.scaffold_507.35	WRKY51	WRKY	MA1094.2	WRKY8	GCM domain factors	WRKY	evm.TU.scaffold_2387.126	At4g27190	Chr24	260614643	260614658	+	16.35	1.93e-06	0.0597	TAACAAGTCAACGGTT
evm.TU.scaffold_61.185	WRKY72A	WRKY	MA1094.2	WRKY8	GCM domain factors	WRKY	evm.TU.scaffold_2387.126	At4g27190	Chr24	260614643	260614658	+	16.35	1.93e-06	0.0597	TAACAAGTCAACGGTT
evm.TU.scaffold_611.105	WRKY4	WRKY	MA1094.2	WRKY8	GCM domain factors	WRKY	evm.TU.scaffold_2387.126	At4g27190	Chr24	260614643	260614658	+	16.35	1.93e-06	0.0597	TAACAAGTCAACGGTT
evm.TU.scaffold_811.89	WRKY69	WRKY	MA1094.2	WRKY8	GCM domain factors	WRKY	evm.TU.scaffold_2387.126	At4g27190	Chr24	260614643	260614658	+	16.35	1.93e-06	0.0597	TAACAAGTCAACGGTT
evm.TU.scaffold_10665.44	WRKY51	WRKY	MA1313.1	WRKY7	GCM domain factors	WRKY	evm.TU.scaffold_490.149	CPK9	Chr14	48850325	48850338	-	16.3939	1.97e-06	0.0673	CATGTTGACTTTTT
evm.TU.scaffold_12333.48	WRKY4	WRKY	MA1313.1	WRKY7	GCM domain factors	WRKY	evm.TU.scaffold_490.149	CPK9	Chr14	48850325	48850338	-	16.3939	1.97e-06	0.0673	CATGTTGACTTTTT
evm.TU.scaffold_1240.85	WRKY4	WRKY	MA1313.1	WRKY7	GCM domain factors	WRKY	evm.TU.scaffold_490.149	CPK9	Chr14	48850325	48850338	-	16.3939	1.97e-06	0.0673	CATGTTGACTTTTT
evm.TU.scaffold_1315.59	WRKY41	WRKY	MA1313.1	WRKY7	GCM domain factors	WRKY	evm.TU.scaffold_490.149	CPK9	Chr14	48850325	48850338	-	16.3939	1.97e-06	0.0673	CATGTTGACTTTTT
evm.TU.scaffold_1317.151	WRKY41	WRKY	MA1313.1	WRKY7	GCM domain factors	WRKY	evm.TU.scaffold_490.149	CPK9	Chr14	48850325	48850338	-	16.3939	1.97e-06	0.0673	CATGTTGACTTTTT
evm.TU.scaffold_1554.314	WRKY41	WRKY	MA1313.1	WRKY7	GCM domain factors	WRKY	evm.TU.scaffold_490.149	CPK9	Chr14	48850325	48850338	-	16.3939	1.97e-06	0.0673	CATGTTGACTTTTT
evm.TU.scaffold_1817.237	WRKY72A	WRKY	MA1313.1	WRKY7	GCM domain factors	WRKY	evm.TU.scaffold_490.149	CPK9	Chr14	48850325	48850338	-	16.3939	1.97e-06	0.0673	CATGTTGACTTTTT
evm.TU.scaffold_285.552	WRKY51	WRKY	MA1313.1	WRKY7	GCM domain factors	WRKY	evm.TU.scaffold_490.149	CPK9	Chr14	48850325	48850338	-	16.3939	1.97e-06	0.0673	CATGTTGACTTTTT
evm.TU.scaffold_507.35	WRKY51	WRKY	MA1313.1	WRKY7	GCM domain factors	WRKY	evm.TU.scaffold_490.149	CPK9	Chr14	48850325	48850338	-	16.3939	1.97e-06	0.0673	CATGTTGACTTTTT
evm.TU.scaffold_61.185	WRKY72A	WRKY	MA1313.1	WRKY7	GCM domain factors	WRKY	evm.TU.scaffold_490.149	CPK9	Chr14	48850325	48850338	-	16.3939	1.97e-06	0.0673	CATGTTGACTTTTT
evm.TU.scaffold_611.105	WRKY4	WRKY	MA1313.1	WRKY7	GCM domain factors	WRKY	evm.TU.scaffold_490.149	CPK9	Chr14	48850325	48850338	-	16.3939	1.97e-06	0.0673	CATGTTGACTTTTT
evm.TU.scaffold_811.89	WRKY69	WRKY	MA1313.1	WRKY7	GCM domain factors	WRKY	evm.TU.scaffold_490.149	CPK9	Chr14	48850325	48850338	-	16.3939	1.97e-06	0.0673	CATGTTGACTTTTT
evm.TU.scaffold_10665.44	WRKY51	WRKY	MA1313.1	WRKY7	GCM domain factors	WRKY	evm.TU.scaffold_875.90	CPK9	Chr15	53174895	53174908	-	16.3939	1.97e-06	0.0673	CATGTTGACTTTTT
evm.TU.scaffold_12333.48	WRKY4	WRKY	MA1313.1	WRKY7	GCM domain factors	WRKY	evm.TU.scaffold_875.90	CPK9	Chr15	53174895	53174908	-	16.3939	1.97e-06	0.0673	CATGTTGACTTTTT
evm.TU.scaffold_1240.85	WRKY4	WRKY	MA1313.1	WRKY7	GCM domain factors	WRKY	evm.TU.scaffold_875.90	CPK9	Chr15	53174895	53174908	-	16.3939	1.97e-06	0.0673	CATGTTGACTTTTT
evm.TU.scaffold_1315.59	WRKY41	WRKY	MA1313.1	WRKY7	GCM domain factors	WRKY	evm.TU.scaffold_875.90	CPK9	Chr15	53174895	53174908	-	16.3939	1.97e-06	0.0673	CATGTTGACTTTTT
evm.TU.scaffold_1317.151	WRKY41	WRKY	MA1313.1	WRKY7	GCM domain factors	WRKY	evm.TU.scaffold_875.90	CPK9	Chr15	53174895	53174908	-	16.3939	1.97e-06	0.0673	CATGTTGACTTTTT
evm.TU.scaffold_1554.314	WRKY41	WRKY	MA1313.1	WRKY7	GCM domain factors	WRKY	evm.TU.scaffold_875.90	CPK9	Chr15	53174895	53174908	-	16.3939	1.97e-06	0.0673	CATGTTGACTTTTT
evm.TU.scaffold_1817.237	WRKY72A	WRKY	MA1313.1	WRKY7	GCM domain factors	WRKY	evm.TU.scaffold_875.90	CPK9	Chr15	53174895	53174908	-	16.3939	1.97e-06	0.0673	CATGTTGACTTTTT
evm.TU.scaffold_285.552	WRKY51	WRKY	MA1313.1	WRKY7	GCM domain factors	WRKY	evm.TU.scaffold_875.90	CPK9	Chr15	53174895	53174908	-	16.3939	1.97e-06	0.0673	CATGTTGACTTTTT
evm.TU.scaffold_507.35	WRKY51	WRKY	MA1313.1	WRKY7	GCM domain factors	WRKY	evm.TU.scaffold_875.90	CPK9	Chr15	53174895	53174908	-	16.3939	1.97e-06	0.0673	CATGTTGACTTTTT
evm.TU.scaffold_61.185	WRKY72A	WRKY	MA1313.1	WRKY7	GCM domain factors	WRKY	evm.TU.scaffold_875.90	CPK9	Chr15	53174895	53174908	-	16.3939	1.97e-06	0.0673	CATGTTGACTTTTT
evm.TU.scaffold_611.105	WRKY4	WRKY	MA1313.1	WRKY7	GCM domain factors	WRKY	evm.TU.scaffold_875.90	CPK9	Chr15	53174895	53174908	-	16.3939	1.97e-06	0.0673	CATGTTGACTTTTT
evm.TU.scaffold_811.89	WRKY69	WRKY	MA1313.1	WRKY7	GCM domain factors	WRKY	evm.TU.scaffold_875.90	CPK9	Chr15	53174895	53174908	-	16.3939	1.97e-06	0.0673	CATGTTGACTTTTT
evm.TU.scaffold_10665.44	WRKY51	WRKY	MA1313.1	WRKY7	GCM domain factors	WRKY	evm.TU.scaffold_2891.82	CPK9	Chr13	54217169	54217182	-	16.3939	1.97e-06	0.0673	CATGTTGACTTTTT
evm.TU.scaffold_12333.48	WRKY4	WRKY	MA1313.1	WRKY7	GCM domain factors	WRKY	evm.TU.scaffold_2891.82	CPK9	Chr13	54217169	54217182	-	16.3939	1.97e-06	0.0673	CATGTTGACTTTTT
evm.TU.scaffold_1240.85	WRKY4	WRKY	MA1313.1	WRKY7	GCM domain factors	WRKY	evm.TU.scaffold_2891.82	CPK9	Chr13	54217169	54217182	-	16.3939	1.97e-06	0.0673	CATGTTGACTTTTT
evm.TU.scaffold_1315.59	WRKY41	WRKY	MA1313.1	WRKY7	GCM domain factors	WRKY	evm.TU.scaffold_2891.82	CPK9	Chr13	54217169	54217182	-	16.3939	1.97e-06	0.0673	CATGTTGACTTTTT
evm.TU.scaffold_1317.151	WRKY41	WRKY	MA1313.1	WRKY7	GCM domain factors	WRKY	evm.TU.scaffold_2891.82	CPK9	Chr13	54217169	54217182	-	16.3939	1.97e-06	0.0673	CATGTTGACTTTTT
evm.TU.scaffold_1554.314	WRKY41	WRKY	MA1313.1	WRKY7	GCM domain factors	WRKY	evm.TU.scaffold_2891.82	CPK9	Chr13	54217169	54217182	-	16.3939	1.97e-06	0.0673	CATGTTGACTTTTT
evm.TU.scaffold_1817.237	WRKY72A	WRKY	MA1313.1	WRKY7	GCM domain factors	WRKY	evm.TU.scaffold_2891.82	CPK9	Chr13	54217169	54217182	-	16.3939	1.97e-06	0.0673	CATGTTGACTTTTT
evm.TU.scaffold_285.552	WRKY51	WRKY	MA1313.1	WRKY7	GCM domain factors	WRKY	evm.TU.scaffold_2891.82	CPK9	Chr13	54217169	54217182	-	16.3939	1.97e-06	0.0673	CATGTTGACTTTTT
evm.TU.scaffold_507.35	WRKY51	WRKY	MA1313.1	WRKY7	GCM domain factors	WRKY	evm.TU.scaffold_2891.82	CPK9	Chr13	54217169	54217182	-	16.3939	1.97e-06	0.0673	CATGTTGACTTTTT
evm.TU.scaffold_61.185	WRKY72A	WRKY	MA1313.1	WRKY7	GCM domain factors	WRKY	evm.TU.scaffold_2891.82	CPK9	Chr13	54217169	54217182	-	16.3939	1.97e-06	0.0673	CATGTTGACTTTTT
evm.TU.scaffold_611.105	WRKY4	WRKY	MA1313.1	WRKY7	GCM domain factors	WRKY	evm.TU.scaffold_2891.82	CPK9	Chr13	54217169	54217182	-	16.3939	1.97e-06	0.0673	CATGTTGACTTTTT
evm.TU.scaffold_811.89	WRKY69	WRKY	MA1313.1	WRKY7	GCM domain factors	WRKY	evm.TU.scaffold_2891.82	CPK9	Chr13	54217169	54217182	-	16.3939	1.97e-06	0.0673	CATGTTGACTTTTT
evm.TU.scaffold_10665.44	WRKY51	WRKY	MA1300.1	WRKY6	GCM domain factors	WRKY	evm.TU.scaffold_1561.133	CML38	Chr27	99734555	99734573	+	16.2113	1.99e-06	0.0646	CGTTGACCAATACTTAGAC
evm.TU.scaffold_12333.48	WRKY4	WRKY	MA1300.1	WRKY6	GCM domain factors	WRKY	evm.TU.scaffold_1561.133	CML38	Chr27	99734555	99734573	+	16.2113	1.99e-06	0.0646	CGTTGACCAATACTTAGAC
evm.TU.scaffold_1237.25	WRKY6	WRKY	MA1300.1	WRKY6	GCM domain factors	WRKY	evm.TU.scaffold_1561.133	CML38	Chr27	99734555	99734573	+	16.2113	1.99e-06	0.0646	CGTTGACCAATACTTAGAC
evm.TU.scaffold_1240.85	WRKY4	WRKY	MA1300.1	WRKY6	GCM domain factors	WRKY	evm.TU.scaffold_1561.133	CML38	Chr27	99734555	99734573	+	16.2113	1.99e-06	0.0646	CGTTGACCAATACTTAGAC
evm.TU.scaffold_1298.48	WRKY6	WRKY	MA1300.1	WRKY6	GCM domain factors	WRKY	evm.TU.scaffold_1561.133	CML38	Chr27	99734555	99734573	+	16.2113	1.99e-06	0.0646	CGTTGACCAATACTTAGAC
evm.TU.scaffold_1315.59	WRKY41	WRKY	MA1300.1	WRKY6	GCM domain factors	WRKY	evm.TU.scaffold_1561.133	CML38	Chr27	99734555	99734573	+	16.2113	1.99e-06	0.0646	CGTTGACCAATACTTAGAC
evm.TU.scaffold_1317.151	WRKY41	WRKY	MA1300.1	WRKY6	GCM domain factors	WRKY	evm.TU.scaffold_1561.133	CML38	Chr27	99734555	99734573	+	16.2113	1.99e-06	0.0646	CGTTGACCAATACTTAGAC
evm.TU.scaffold_1403.116	WRKY6	WRKY	MA1300.1	WRKY6	GCM domain factors	WRKY	evm.TU.scaffold_1561.133	CML38	Chr27	99734555	99734573	+	16.2113	1.99e-06	0.0646	CGTTGACCAATACTTAGAC
evm.TU.scaffold_1554.314	WRKY41	WRKY	MA1300.1	WRKY6	GCM domain factors	WRKY	evm.TU.scaffold_1561.133	CML38	Chr27	99734555	99734573	+	16.2113	1.99e-06	0.0646	CGTTGACCAATACTTAGAC
evm.TU.scaffold_1817.237	WRKY72A	WRKY	MA1300.1	WRKY6	GCM domain factors	WRKY	evm.TU.scaffold_1561.133	CML38	Chr27	99734555	99734573	+	16.2113	1.99e-06	0.0646	CGTTGACCAATACTTAGAC
evm.TU.scaffold_285.552	WRKY51	WRKY	MA1300.1	WRKY6	GCM domain factors	WRKY	evm.TU.scaffold_1561.133	CML38	Chr27	99734555	99734573	+	16.2113	1.99e-06	0.0646	CGTTGACCAATACTTAGAC
evm.TU.scaffold_320.197	WRKY6	WRKY	MA1300.1	WRKY6	GCM domain factors	WRKY	evm.TU.scaffold_1561.133	CML38	Chr27	99734555	99734573	+	16.2113	1.99e-06	0.0646	CGTTGACCAATACTTAGAC
evm.TU.scaffold_3615.56	WRKY6	WRKY	MA1300.1	WRKY6	GCM domain factors	WRKY	evm.TU.scaffold_1561.133	CML38	Chr27	99734555	99734573	+	16.2113	1.99e-06	0.0646	CGTTGACCAATACTTAGAC
evm.TU.scaffold_4488.44	WRKY6	WRKY	MA1300.1	WRKY6	GCM domain factors	WRKY	evm.TU.scaffold_1561.133	CML38	Chr27	99734555	99734573	+	16.2113	1.99e-06	0.0646	CGTTGACCAATACTTAGAC
evm.TU.scaffold_507.35	WRKY51	WRKY	MA1300.1	WRKY6	GCM domain factors	WRKY	evm.TU.scaffold_1561.133	CML38	Chr27	99734555	99734573	+	16.2113	1.99e-06	0.0646	CGTTGACCAATACTTAGAC
evm.TU.scaffold_61.185	WRKY72A	WRKY	MA1300.1	WRKY6	GCM domain factors	WRKY	evm.TU.scaffold_1561.133	CML38	Chr27	99734555	99734573	+	16.2113	1.99e-06	0.0646	CGTTGACCAATACTTAGAC
evm.TU.scaffold_611.105	WRKY4	WRKY	MA1300.1	WRKY6	GCM domain factors	WRKY	evm.TU.scaffold_1561.133	CML38	Chr27	99734555	99734573	+	16.2113	1.99e-06	0.0646	CGTTGACCAATACTTAGAC
evm.TU.scaffold_811.89	WRKY69	WRKY	MA1300.1	WRKY6	GCM domain factors	WRKY	evm.TU.scaffold_1561.133	CML38	Chr27	99734555	99734573	+	16.2113	1.99e-06	0.0646	CGTTGACCAATACTTAGAC
evm.TU.scaffold_10592.42	WRKY22	WRKY	MA1303.1	WRKY22	GCM domain factors	WRKY	evm.TU.scaffold_1028.190	CNGC15C	Chr17	313465368	313465380	-	16.4394	2.04e-06	0.0697	AAAAGTCAACACA
evm.TU.scaffold_10665.44	WRKY51	WRKY	MA1303.1	WRKY22	GCM domain factors	WRKY	evm.TU.scaffold_1028.190	CNGC15C	Chr17	313465368	313465380	-	16.4394	2.04e-06	0.0697	AAAAGTCAACACA
evm.TU.scaffold_12333.48	WRKY4	WRKY	MA1303.1	WRKY22	GCM domain factors	WRKY	evm.TU.scaffold_1028.190	CNGC15C	Chr17	313465368	313465380	-	16.4394	2.04e-06	0.0697	AAAAGTCAACACA
evm.TU.scaffold_1240.85	WRKY4	WRKY	MA1303.1	WRKY22	GCM domain factors	WRKY	evm.TU.scaffold_1028.190	CNGC15C	Chr17	313465368	313465380	-	16.4394	2.04e-06	0.0697	AAAAGTCAACACA
evm.TU.scaffold_1315.59	WRKY41	WRKY	MA1303.1	WRKY22	GCM domain factors	WRKY	evm.TU.scaffold_1028.190	CNGC15C	Chr17	313465368	313465380	-	16.4394	2.04e-06	0.0697	AAAAGTCAACACA
evm.TU.scaffold_1317.151	WRKY41	WRKY	MA1303.1	WRKY22	GCM domain factors	WRKY	evm.TU.scaffold_1028.190	CNGC15C	Chr17	313465368	313465380	-	16.4394	2.04e-06	0.0697	AAAAGTCAACACA
evm.TU.scaffold_1554.314	WRKY41	WRKY	MA1303.1	WRKY22	GCM domain factors	WRKY	evm.TU.scaffold_1028.190	CNGC15C	Chr17	313465368	313465380	-	16.4394	2.04e-06	0.0697	AAAAGTCAACACA
evm.TU.scaffold_1817.237	WRKY72A	WRKY	MA1303.1	WRKY22	GCM domain factors	WRKY	evm.TU.scaffold_1028.190	CNGC15C	Chr17	313465368	313465380	-	16.4394	2.04e-06	0.0697	AAAAGTCAACACA
evm.TU.scaffold_285.552	WRKY51	WRKY	MA1303.1	WRKY22	GCM domain factors	WRKY	evm.TU.scaffold_1028.190	CNGC15C	Chr17	313465368	313465380	-	16.4394	2.04e-06	0.0697	AAAAGTCAACACA
evm.TU.scaffold_500.33	WRKY22	WRKY	MA1303.1	WRKY22	GCM domain factors	WRKY	evm.TU.scaffold_1028.190	CNGC15C	Chr17	313465368	313465380	-	16.4394	2.04e-06	0.0697	AAAAGTCAACACA
evm.TU.scaffold_507.35	WRKY51	WRKY	MA1303.1	WRKY22	GCM domain factors	WRKY	evm.TU.scaffold_1028.190	CNGC15C	Chr17	313465368	313465380	-	16.4394	2.04e-06	0.0697	AAAAGTCAACACA
evm.TU.scaffold_61.185	WRKY72A	WRKY	MA1303.1	WRKY22	GCM domain factors	WRKY	evm.TU.scaffold_1028.190	CNGC15C	Chr17	313465368	313465380	-	16.4394	2.04e-06	0.0697	AAAAGTCAACACA
evm.TU.scaffold_611.105	WRKY4	WRKY	MA1303.1	WRKY22	GCM domain factors	WRKY	evm.TU.scaffold_1028.190	CNGC15C	Chr17	313465368	313465380	-	16.4394	2.04e-06	0.0697	AAAAGTCAACACA
evm.TU.scaffold_811.89	WRKY69	WRKY	MA1303.1	WRKY22	GCM domain factors	WRKY	evm.TU.scaffold_1028.190	CNGC15C	Chr17	313465368	313465380	-	16.4394	2.04e-06	0.0697	AAAAGTCAACACA
evm.TU.scaffold_10665.44	WRKY51	WRKY	MA1307.2	WRKY31	GCM domain factors	WRKY	evm.TU.scaffold_903.145	RBOHC	Chr3	279049595	279049612	+	15.831	2.05e-06	0.0983	CGTAAGTCAACGCAGAGT
evm.TU.scaffold_12333.48	WRKY4	WRKY	MA1307.2	WRKY31	GCM domain factors	WRKY	evm.TU.scaffold_903.145	RBOHC	Chr3	279049595	279049612	+	15.831	2.05e-06	0.0983	CGTAAGTCAACGCAGAGT
evm.TU.scaffold_1240.85	WRKY4	WRKY	MA1307.2	WRKY31	GCM domain factors	WRKY	evm.TU.scaffold_903.145	RBOHC	Chr3	279049595	279049612	+	15.831	2.05e-06	0.0983	CGTAAGTCAACGCAGAGT
evm.TU.scaffold_1315.59	WRKY41	WRKY	MA1307.2	WRKY31	GCM domain factors	WRKY	evm.TU.scaffold_903.145	RBOHC	Chr3	279049595	279049612	+	15.831	2.05e-06	0.0983	CGTAAGTCAACGCAGAGT
evm.TU.scaffold_1317.151	WRKY41	WRKY	MA1307.2	WRKY31	GCM domain factors	WRKY	evm.TU.scaffold_903.145	RBOHC	Chr3	279049595	279049612	+	15.831	2.05e-06	0.0983	CGTAAGTCAACGCAGAGT
evm.TU.scaffold_1554.314	WRKY41	WRKY	MA1307.2	WRKY31	GCM domain factors	WRKY	evm.TU.scaffold_903.145	RBOHC	Chr3	279049595	279049612	+	15.831	2.05e-06	0.0983	CGTAAGTCAACGCAGAGT
evm.TU.scaffold_1817.237	WRKY72A	WRKY	MA1307.2	WRKY31	GCM domain factors	WRKY	evm.TU.scaffold_903.145	RBOHC	Chr3	279049595	279049612	+	15.831	2.05e-06	0.0983	CGTAAGTCAACGCAGAGT
evm.TU.scaffold_285.552	WRKY51	WRKY	MA1307.2	WRKY31	GCM domain factors	WRKY	evm.TU.scaffold_903.145	RBOHC	Chr3	279049595	279049612	+	15.831	2.05e-06	0.0983	CGTAAGTCAACGCAGAGT
evm.TU.scaffold_507.35	WRKY51	WRKY	MA1307.2	WRKY31	GCM domain factors	WRKY	evm.TU.scaffold_903.145	RBOHC	Chr3	279049595	279049612	+	15.831	2.05e-06	0.0983	CGTAAGTCAACGCAGAGT
evm.TU.scaffold_61.185	WRKY72A	WRKY	MA1307.2	WRKY31	GCM domain factors	WRKY	evm.TU.scaffold_903.145	RBOHC	Chr3	279049595	279049612	+	15.831	2.05e-06	0.0983	CGTAAGTCAACGCAGAGT
evm.TU.scaffold_611.105	WRKY4	WRKY	MA1307.2	WRKY31	GCM domain factors	WRKY	evm.TU.scaffold_903.145	RBOHC	Chr3	279049595	279049612	+	15.831	2.05e-06	0.0983	CGTAAGTCAACGCAGAGT
evm.TU.scaffold_811.89	WRKY69	WRKY	MA1307.2	WRKY31	GCM domain factors	WRKY	evm.TU.scaffold_903.145	RBOHC	Chr3	279049595	279049612	+	15.831	2.05e-06	0.0983	CGTAAGTCAACGCAGAGT
evm.TU.scaffold_10665.44	WRKY51	WRKY	MA1307.1	WRKY31	GCM domain factors	WRKY	evm.TU.scaffold_717.6	CML38	Chr25	121724761	121724779	-	16.1408	2.1e-06	0.0844	ATTATTAAAAAGGTCAACT
evm.TU.scaffold_12333.48	WRKY4	WRKY	MA1307.1	WRKY31	GCM domain factors	WRKY	evm.TU.scaffold_717.6	CML38	Chr25	121724761	121724779	-	16.1408	2.1e-06	0.0844	ATTATTAAAAAGGTCAACT
evm.TU.scaffold_1240.85	WRKY4	WRKY	MA1307.1	WRKY31	GCM domain factors	WRKY	evm.TU.scaffold_717.6	CML38	Chr25	121724761	121724779	-	16.1408	2.1e-06	0.0844	ATTATTAAAAAGGTCAACT
evm.TU.scaffold_1315.59	WRKY41	WRKY	MA1307.1	WRKY31	GCM domain factors	WRKY	evm.TU.scaffold_717.6	CML38	Chr25	121724761	121724779	-	16.1408	2.1e-06	0.0844	ATTATTAAAAAGGTCAACT
evm.TU.scaffold_1317.151	WRKY41	WRKY	MA1307.1	WRKY31	GCM domain factors	WRKY	evm.TU.scaffold_717.6	CML38	Chr25	121724761	121724779	-	16.1408	2.1e-06	0.0844	ATTATTAAAAAGGTCAACT
evm.TU.scaffold_1554.314	WRKY41	WRKY	MA1307.1	WRKY31	GCM domain factors	WRKY	evm.TU.scaffold_717.6	CML38	Chr25	121724761	121724779	-	16.1408	2.1e-06	0.0844	ATTATTAAAAAGGTCAACT
evm.TU.scaffold_1817.237	WRKY72A	WRKY	MA1307.1	WRKY31	GCM domain factors	WRKY	evm.TU.scaffold_717.6	CML38	Chr25	121724761	121724779	-	16.1408	2.1e-06	0.0844	ATTATTAAAAAGGTCAACT
evm.TU.scaffold_285.552	WRKY51	WRKY	MA1307.1	WRKY31	GCM domain factors	WRKY	evm.TU.scaffold_717.6	CML38	Chr25	121724761	121724779	-	16.1408	2.1e-06	0.0844	ATTATTAAAAAGGTCAACT
evm.TU.scaffold_507.35	WRKY51	WRKY	MA1307.1	WRKY31	GCM domain factors	WRKY	evm.TU.scaffold_717.6	CML38	Chr25	121724761	121724779	-	16.1408	2.1e-06	0.0844	ATTATTAAAAAGGTCAACT
evm.TU.scaffold_61.185	WRKY72A	WRKY	MA1307.1	WRKY31	GCM domain factors	WRKY	evm.TU.scaffold_717.6	CML38	Chr25	121724761	121724779	-	16.1408	2.1e-06	0.0844	ATTATTAAAAAGGTCAACT
evm.TU.scaffold_611.105	WRKY4	WRKY	MA1307.1	WRKY31	GCM domain factors	WRKY	evm.TU.scaffold_717.6	CML38	Chr25	121724761	121724779	-	16.1408	2.1e-06	0.0844	ATTATTAAAAAGGTCAACT
evm.TU.scaffold_811.89	WRKY69	WRKY	MA1307.1	WRKY31	GCM domain factors	WRKY	evm.TU.scaffold_717.6	CML38	Chr25	121724761	121724779	-	16.1408	2.1e-06	0.0844	ATTATTAAAAAGGTCAACT
evm.TU.scaffold_10665.44	WRKY51	WRKY	MA1314.1	WRKY14	GCM domain factors	WRKY	evm.TU.scaffold_1028.190	CNGC15C	Chr17	313465368	313465380	-	16.2879	2.1e-06	0.114	AAAAGTCAACACA
evm.TU.scaffold_10935.25	WRKY14	WRKY	MA1314.1	WRKY14	GCM domain factors	WRKY	evm.TU.scaffold_1028.190	CNGC15C	Chr17	313465368	313465380	-	16.2879	2.1e-06	0.114	AAAAGTCAACACA
evm.TU.scaffold_12333.48	WRKY4	WRKY	MA1314.1	WRKY14	GCM domain factors	WRKY	evm.TU.scaffold_1028.190	CNGC15C	Chr17	313465368	313465380	-	16.2879	2.1e-06	0.114	AAAAGTCAACACA
evm.TU.scaffold_1240.85	WRKY4	WRKY	MA1314.1	WRKY14	GCM domain factors	WRKY	evm.TU.scaffold_1028.190	CNGC15C	Chr17	313465368	313465380	-	16.2879	2.1e-06	0.114	AAAAGTCAACACA
evm.TU.scaffold_1315.59	WRKY41	WRKY	MA1314.1	WRKY14	GCM domain factors	WRKY	evm.TU.scaffold_1028.190	CNGC15C	Chr17	313465368	313465380	-	16.2879	2.1e-06	0.114	AAAAGTCAACACA
evm.TU.scaffold_1317.151	WRKY41	WRKY	MA1314.1	WRKY14	GCM domain factors	WRKY	evm.TU.scaffold_1028.190	CNGC15C	Chr17	313465368	313465380	-	16.2879	2.1e-06	0.114	AAAAGTCAACACA
evm.TU.scaffold_1554.314	WRKY41	WRKY	MA1314.1	WRKY14	GCM domain factors	WRKY	evm.TU.scaffold_1028.190	CNGC15C	Chr17	313465368	313465380	-	16.2879	2.1e-06	0.114	AAAAGTCAACACA
evm.TU.scaffold_1817.237	WRKY72A	WRKY	MA1314.1	WRKY14	GCM domain factors	WRKY	evm.TU.scaffold_1028.190	CNGC15C	Chr17	313465368	313465380	-	16.2879	2.1e-06	0.114	AAAAGTCAACACA
evm.TU.scaffold_285.552	WRKY51	WRKY	MA1314.1	WRKY14	GCM domain factors	WRKY	evm.TU.scaffold_1028.190	CNGC15C	Chr17	313465368	313465380	-	16.2879	2.1e-06	0.114	AAAAGTCAACACA
evm.TU.scaffold_507.35	WRKY51	WRKY	MA1314.1	WRKY14	GCM domain factors	WRKY	evm.TU.scaffold_1028.190	CNGC15C	Chr17	313465368	313465380	-	16.2879	2.1e-06	0.114	AAAAGTCAACACA
evm.TU.scaffold_5125.48	WRKY14	WRKY	MA1314.1	WRKY14	GCM domain factors	WRKY	evm.TU.scaffold_1028.190	CNGC15C	Chr17	313465368	313465380	-	16.2879	2.1e-06	0.114	AAAAGTCAACACA
evm.TU.scaffold_61.185	WRKY72A	WRKY	MA1314.1	WRKY14	GCM domain factors	WRKY	evm.TU.scaffold_1028.190	CNGC15C	Chr17	313465368	313465380	-	16.2879	2.1e-06	0.114	AAAAGTCAACACA
evm.TU.scaffold_611.105	WRKY4	WRKY	MA1314.1	WRKY14	GCM domain factors	WRKY	evm.TU.scaffold_1028.190	CNGC15C	Chr17	313465368	313465380	-	16.2879	2.1e-06	0.114	AAAAGTCAACACA
evm.TU.scaffold_811.89	WRKY69	WRKY	MA1314.1	WRKY14	GCM domain factors	WRKY	evm.TU.scaffold_1028.190	CNGC15C	Chr17	313465368	313465380	-	16.2879	2.1e-06	0.114	AAAAGTCAACACA
evm.TU.scaffold_10665.44	WRKY51	WRKY	MA1317.1	WRKY50	GCM domain factors	WRKY	evm.TU.scaffold_342.340	BAK1	Chr22	268995628	268995640	+	16.4394	2.12e-06	0.0323	GTTTGACTTTTCA
evm.TU.scaffold_12333.48	WRKY4	WRKY	MA1317.1	WRKY50	GCM domain factors	WRKY	evm.TU.scaffold_342.340	BAK1	Chr22	268995628	268995640	+	16.4394	2.12e-06	0.0323	GTTTGACTTTTCA
evm.TU.scaffold_1240.85	WRKY4	WRKY	MA1317.1	WRKY50	GCM domain factors	WRKY	evm.TU.scaffold_342.340	BAK1	Chr22	268995628	268995640	+	16.4394	2.12e-06	0.0323	GTTTGACTTTTCA
evm.TU.scaffold_1315.59	WRKY41	WRKY	MA1317.1	WRKY50	GCM domain factors	WRKY	evm.TU.scaffold_342.340	BAK1	Chr22	268995628	268995640	+	16.4394	2.12e-06	0.0323	GTTTGACTTTTCA
evm.TU.scaffold_1317.151	WRKY41	WRKY	MA1317.1	WRKY50	GCM domain factors	WRKY	evm.TU.scaffold_342.340	BAK1	Chr22	268995628	268995640	+	16.4394	2.12e-06	0.0323	GTTTGACTTTTCA
evm.TU.scaffold_1554.314	WRKY41	WRKY	MA1317.1	WRKY50	GCM domain factors	WRKY	evm.TU.scaffold_342.340	BAK1	Chr22	268995628	268995640	+	16.4394	2.12e-06	0.0323	GTTTGACTTTTCA
evm.TU.scaffold_1817.237	WRKY72A	WRKY	MA1317.1	WRKY50	GCM domain factors	WRKY	evm.TU.scaffold_342.340	BAK1	Chr22	268995628	268995640	+	16.4394	2.12e-06	0.0323	GTTTGACTTTTCA
evm.TU.scaffold_285.552	WRKY51	WRKY	MA1317.1	WRKY50	GCM domain factors	WRKY	evm.TU.scaffold_342.340	BAK1	Chr22	268995628	268995640	+	16.4394	2.12e-06	0.0323	GTTTGACTTTTCA
evm.TU.scaffold_507.35	WRKY51	WRKY	MA1317.1	WRKY50	GCM domain factors	WRKY	evm.TU.scaffold_342.340	BAK1	Chr22	268995628	268995640	+	16.4394	2.12e-06	0.0323	GTTTGACTTTTCA
evm.TU.scaffold_61.185	WRKY72A	WRKY	MA1317.1	WRKY50	GCM domain factors	WRKY	evm.TU.scaffold_342.340	BAK1	Chr22	268995628	268995640	+	16.4394	2.12e-06	0.0323	GTTTGACTTTTCA
evm.TU.scaffold_611.105	WRKY4	WRKY	MA1317.1	WRKY50	GCM domain factors	WRKY	evm.TU.scaffold_342.340	BAK1	Chr22	268995628	268995640	+	16.4394	2.12e-06	0.0323	GTTTGACTTTTCA
evm.TU.scaffold_811.89	WRKY69	WRKY	MA1317.1	WRKY50	GCM domain factors	WRKY	evm.TU.scaffold_342.340	BAK1	Chr22	268995628	268995640	+	16.4394	2.12e-06	0.0323	GTTTGACTTTTCA
evm.TU.scaffold_10665.44	WRKY51	WRKY	MA1317.1	WRKY50	GCM domain factors	WRKY	evm.TU.scaffold_342.340	BAK1	Chr22	268995815	268995827	-	16.4394	2.12e-06	0.0323	GTTTGACTTTTCA
evm.TU.scaffold_12333.48	WRKY4	WRKY	MA1317.1	WRKY50	GCM domain factors	WRKY	evm.TU.scaffold_342.340	BAK1	Chr22	268995815	268995827	-	16.4394	2.12e-06	0.0323	GTTTGACTTTTCA
evm.TU.scaffold_1240.85	WRKY4	WRKY	MA1317.1	WRKY50	GCM domain factors	WRKY	evm.TU.scaffold_342.340	BAK1	Chr22	268995815	268995827	-	16.4394	2.12e-06	0.0323	GTTTGACTTTTCA
evm.TU.scaffold_1315.59	WRKY41	WRKY	MA1317.1	WRKY50	GCM domain factors	WRKY	evm.TU.scaffold_342.340	BAK1	Chr22	268995815	268995827	-	16.4394	2.12e-06	0.0323	GTTTGACTTTTCA
evm.TU.scaffold_1317.151	WRKY41	WRKY	MA1317.1	WRKY50	GCM domain factors	WRKY	evm.TU.scaffold_342.340	BAK1	Chr22	268995815	268995827	-	16.4394	2.12e-06	0.0323	GTTTGACTTTTCA
evm.TU.scaffold_1554.314	WRKY41	WRKY	MA1317.1	WRKY50	GCM domain factors	WRKY	evm.TU.scaffold_342.340	BAK1	Chr22	268995815	268995827	-	16.4394	2.12e-06	0.0323	GTTTGACTTTTCA
evm.TU.scaffold_1817.237	WRKY72A	WRKY	MA1317.1	WRKY50	GCM domain factors	WRKY	evm.TU.scaffold_342.340	BAK1	Chr22	268995815	268995827	-	16.4394	2.12e-06	0.0323	GTTTGACTTTTCA
evm.TU.scaffold_285.552	WRKY51	WRKY	MA1317.1	WRKY50	GCM domain factors	WRKY	evm.TU.scaffold_342.340	BAK1	Chr22	268995815	268995827	-	16.4394	2.12e-06	0.0323	GTTTGACTTTTCA
evm.TU.scaffold_507.35	WRKY51	WRKY	MA1317.1	WRKY50	GCM domain factors	WRKY	evm.TU.scaffold_342.340	BAK1	Chr22	268995815	268995827	-	16.4394	2.12e-06	0.0323	GTTTGACTTTTCA
evm.TU.scaffold_61.185	WRKY72A	WRKY	MA1317.1	WRKY50	GCM domain factors	WRKY	evm.TU.scaffold_342.340	BAK1	Chr22	268995815	268995827	-	16.4394	2.12e-06	0.0323	GTTTGACTTTTCA
evm.TU.scaffold_611.105	WRKY4	WRKY	MA1317.1	WRKY50	GCM domain factors	WRKY	evm.TU.scaffold_342.340	BAK1	Chr22	268995815	268995827	-	16.4394	2.12e-06	0.0323	GTTTGACTTTTCA
evm.TU.scaffold_811.89	WRKY69	WRKY	MA1317.1	WRKY50	GCM domain factors	WRKY	evm.TU.scaffold_342.340	BAK1	Chr22	268995815	268995827	-	16.4394	2.12e-06	0.0323	GTTTGACTTTTCA
evm.TU.scaffold_10665.44	WRKY51	WRKY	MA1087.2	WRKY45	GCM domain factors	WRKY	evm.TU.scaffold_342.340	BAK1	Chr22	268996065	268996079	+	16.3556	2.14e-06	0.0332	ATCAAAGTCAAAAAA
evm.TU.scaffold_12333.48	WRKY4	WRKY	MA1087.2	WRKY45	GCM domain factors	WRKY	evm.TU.scaffold_342.340	BAK1	Chr22	268996065	268996079	+	16.3556	2.14e-06	0.0332	ATCAAAGTCAAAAAA
evm.TU.scaffold_1240.85	WRKY4	WRKY	MA1087.2	WRKY45	GCM domain factors	WRKY	evm.TU.scaffold_342.340	BAK1	Chr22	268996065	268996079	+	16.3556	2.14e-06	0.0332	ATCAAAGTCAAAAAA
evm.TU.scaffold_1315.59	WRKY41	WRKY	MA1087.2	WRKY45	GCM domain factors	WRKY	evm.TU.scaffold_342.340	BAK1	Chr22	268996065	268996079	+	16.3556	2.14e-06	0.0332	ATCAAAGTCAAAAAA
evm.TU.scaffold_1317.151	WRKY41	WRKY	MA1087.2	WRKY45	GCM domain factors	WRKY	evm.TU.scaffold_342.340	BAK1	Chr22	268996065	268996079	+	16.3556	2.14e-06	0.0332	ATCAAAGTCAAAAAA
evm.TU.scaffold_1554.314	WRKY41	WRKY	MA1087.2	WRKY45	GCM domain factors	WRKY	evm.TU.scaffold_342.340	BAK1	Chr22	268996065	268996079	+	16.3556	2.14e-06	0.0332	ATCAAAGTCAAAAAA
evm.TU.scaffold_1817.237	WRKY72A	WRKY	MA1087.2	WRKY45	GCM domain factors	WRKY	evm.TU.scaffold_342.340	BAK1	Chr22	268996065	268996079	+	16.3556	2.14e-06	0.0332	ATCAAAGTCAAAAAA
evm.TU.scaffold_285.552	WRKY51	WRKY	MA1087.2	WRKY45	GCM domain factors	WRKY	evm.TU.scaffold_342.340	BAK1	Chr22	268996065	268996079	+	16.3556	2.14e-06	0.0332	ATCAAAGTCAAAAAA
evm.TU.scaffold_507.35	WRKY51	WRKY	MA1087.2	WRKY45	GCM domain factors	WRKY	evm.TU.scaffold_342.340	BAK1	Chr22	268996065	268996079	+	16.3556	2.14e-06	0.0332	ATCAAAGTCAAAAAA
evm.TU.scaffold_61.185	WRKY72A	WRKY	MA1087.2	WRKY45	GCM domain factors	WRKY	evm.TU.scaffold_342.340	BAK1	Chr22	268996065	268996079	+	16.3556	2.14e-06	0.0332	ATCAAAGTCAAAAAA
evm.TU.scaffold_611.105	WRKY4	WRKY	MA1087.2	WRKY45	GCM domain factors	WRKY	evm.TU.scaffold_342.340	BAK1	Chr22	268996065	268996079	+	16.3556	2.14e-06	0.0332	ATCAAAGTCAAAAAA
evm.TU.scaffold_811.89	WRKY69	WRKY	MA1087.2	WRKY45	GCM domain factors	WRKY	evm.TU.scaffold_342.340	BAK1	Chr22	268996065	268996079	+	16.3556	2.14e-06	0.0332	ATCAAAGTCAAAAAA
evm.TU.scaffold_10665.44	WRKY51	WRKY	MA1304.1	WRKY59	GCM domain factors	WRKY	evm.TU.scaffold_342.340	BAK1	Chr22	268995628	268995639	-	15.5132	2.21e-06	0.0458	GAAAAGTCAAAC
evm.TU.scaffold_12333.48	WRKY4	WRKY	MA1304.1	WRKY59	GCM domain factors	WRKY	evm.TU.scaffold_342.340	BAK1	Chr22	268995628	268995639	-	15.5132	2.21e-06	0.0458	GAAAAGTCAAAC
evm.TU.scaffold_1240.85	WRKY4	WRKY	MA1304.1	WRKY59	GCM domain factors	WRKY	evm.TU.scaffold_342.340	BAK1	Chr22	268995628	268995639	-	15.5132	2.21e-06	0.0458	GAAAAGTCAAAC
evm.TU.scaffold_1315.59	WRKY41	WRKY	MA1304.1	WRKY59	GCM domain factors	WRKY	evm.TU.scaffold_342.340	BAK1	Chr22	268995628	268995639	-	15.5132	2.21e-06	0.0458	GAAAAGTCAAAC
evm.TU.scaffold_1317.151	WRKY41	WRKY	MA1304.1	WRKY59	GCM domain factors	WRKY	evm.TU.scaffold_342.340	BAK1	Chr22	268995628	268995639	-	15.5132	2.21e-06	0.0458	GAAAAGTCAAAC
evm.TU.scaffold_1554.314	WRKY41	WRKY	MA1304.1	WRKY59	GCM domain factors	WRKY	evm.TU.scaffold_342.340	BAK1	Chr22	268995628	268995639	-	15.5132	2.21e-06	0.0458	GAAAAGTCAAAC
evm.TU.scaffold_1817.237	WRKY72A	WRKY	MA1304.1	WRKY59	GCM domain factors	WRKY	evm.TU.scaffold_342.340	BAK1	Chr22	268995628	268995639	-	15.5132	2.21e-06	0.0458	GAAAAGTCAAAC
evm.TU.scaffold_285.552	WRKY51	WRKY	MA1304.1	WRKY59	GCM domain factors	WRKY	evm.TU.scaffold_342.340	BAK1	Chr22	268995628	268995639	-	15.5132	2.21e-06	0.0458	GAAAAGTCAAAC
evm.TU.scaffold_507.35	WRKY51	WRKY	MA1304.1	WRKY59	GCM domain factors	WRKY	evm.TU.scaffold_342.340	BAK1	Chr22	268995628	268995639	-	15.5132	2.21e-06	0.0458	GAAAAGTCAAAC
evm.TU.scaffold_61.185	WRKY72A	WRKY	MA1304.1	WRKY59	GCM domain factors	WRKY	evm.TU.scaffold_342.340	BAK1	Chr22	268995628	268995639	-	15.5132	2.21e-06	0.0458	GAAAAGTCAAAC
evm.TU.scaffold_611.105	WRKY4	WRKY	MA1304.1	WRKY59	GCM domain factors	WRKY	evm.TU.scaffold_342.340	BAK1	Chr22	268995628	268995639	-	15.5132	2.21e-06	0.0458	GAAAAGTCAAAC
evm.TU.scaffold_811.89	WRKY69	WRKY	MA1304.1	WRKY59	GCM domain factors	WRKY	evm.TU.scaffold_342.340	BAK1	Chr22	268995628	268995639	-	15.5132	2.21e-06	0.0458	GAAAAGTCAAAC
evm.TU.scaffold_10665.44	WRKY51	WRKY	MA1304.1	WRKY59	GCM domain factors	WRKY	evm.TU.scaffold_342.340	BAK1	Chr22	268995816	268995827	+	15.5132	2.21e-06	0.0458	GAAAAGTCAAAC
evm.TU.scaffold_12333.48	WRKY4	WRKY	MA1304.1	WRKY59	GCM domain factors	WRKY	evm.TU.scaffold_342.340	BAK1	Chr22	268995816	268995827	+	15.5132	2.21e-06	0.0458	GAAAAGTCAAAC
evm.TU.scaffold_1240.85	WRKY4	WRKY	MA1304.1	WRKY59	GCM domain factors	WRKY	evm.TU.scaffold_342.340	BAK1	Chr22	268995816	268995827	+	15.5132	2.21e-06	0.0458	GAAAAGTCAAAC
evm.TU.scaffold_1315.59	WRKY41	WRKY	MA1304.1	WRKY59	GCM domain factors	WRKY	evm.TU.scaffold_342.340	BAK1	Chr22	268995816	268995827	+	15.5132	2.21e-06	0.0458	GAAAAGTCAAAC
evm.TU.scaffold_1317.151	WRKY41	WRKY	MA1304.1	WRKY59	GCM domain factors	WRKY	evm.TU.scaffold_342.340	BAK1	Chr22	268995816	268995827	+	15.5132	2.21e-06	0.0458	GAAAAGTCAAAC
evm.TU.scaffold_1554.314	WRKY41	WRKY	MA1304.1	WRKY59	GCM domain factors	WRKY	evm.TU.scaffold_342.340	BAK1	Chr22	268995816	268995827	+	15.5132	2.21e-06	0.0458	GAAAAGTCAAAC
evm.TU.scaffold_1817.237	WRKY72A	WRKY	MA1304.1	WRKY59	GCM domain factors	WRKY	evm.TU.scaffold_342.340	BAK1	Chr22	268995816	268995827	+	15.5132	2.21e-06	0.0458	GAAAAGTCAAAC
evm.TU.scaffold_285.552	WRKY51	WRKY	MA1304.1	WRKY59	GCM domain factors	WRKY	evm.TU.scaffold_342.340	BAK1	Chr22	268995816	268995827	+	15.5132	2.21e-06	0.0458	GAAAAGTCAAAC
evm.TU.scaffold_507.35	WRKY51	WRKY	MA1304.1	WRKY59	GCM domain factors	WRKY	evm.TU.scaffold_342.340	BAK1	Chr22	268995816	268995827	+	15.5132	2.21e-06	0.0458	GAAAAGTCAAAC
evm.TU.scaffold_61.185	WRKY72A	WRKY	MA1304.1	WRKY59	GCM domain factors	WRKY	evm.TU.scaffold_342.340	BAK1	Chr22	268995816	268995827	+	15.5132	2.21e-06	0.0458	GAAAAGTCAAAC
evm.TU.scaffold_611.105	WRKY4	WRKY	MA1304.1	WRKY59	GCM domain factors	WRKY	evm.TU.scaffold_342.340	BAK1	Chr22	268995816	268995827	+	15.5132	2.21e-06	0.0458	GAAAAGTCAAAC
evm.TU.scaffold_811.89	WRKY69	WRKY	MA1304.1	WRKY59	GCM domain factors	WRKY	evm.TU.scaffold_342.340	BAK1	Chr22	268995816	268995827	+	15.5132	2.21e-06	0.0458	GAAAAGTCAAAC
evm.TU.scaffold_10592.42	WRKY22	WRKY	MA1303.1	WRKY22	GCM domain factors	WRKY	evm.TU.scaffold_629.215	CML46	Chr9	203160174	203160186	-	16.2879	2.24e-06	0.0697	AATAGTCAACTAT
evm.TU.scaffold_10665.44	WRKY51	WRKY	MA1303.1	WRKY22	GCM domain factors	WRKY	evm.TU.scaffold_629.215	CML46	Chr9	203160174	203160186	-	16.2879	2.24e-06	0.0697	AATAGTCAACTAT
evm.TU.scaffold_12333.48	WRKY4	WRKY	MA1303.1	WRKY22	GCM domain factors	WRKY	evm.TU.scaffold_629.215	CML46	Chr9	203160174	203160186	-	16.2879	2.24e-06	0.0697	AATAGTCAACTAT
evm.TU.scaffold_1240.85	WRKY4	WRKY	MA1303.1	WRKY22	GCM domain factors	WRKY	evm.TU.scaffold_629.215	CML46	Chr9	203160174	203160186	-	16.2879	2.24e-06	0.0697	AATAGTCAACTAT
evm.TU.scaffold_1315.59	WRKY41	WRKY	MA1303.1	WRKY22	GCM domain factors	WRKY	evm.TU.scaffold_629.215	CML46	Chr9	203160174	203160186	-	16.2879	2.24e-06	0.0697	AATAGTCAACTAT
evm.TU.scaffold_1317.151	WRKY41	WRKY	MA1303.1	WRKY22	GCM domain factors	WRKY	evm.TU.scaffold_629.215	CML46	Chr9	203160174	203160186	-	16.2879	2.24e-06	0.0697	AATAGTCAACTAT
evm.TU.scaffold_1554.314	WRKY41	WRKY	MA1303.1	WRKY22	GCM domain factors	WRKY	evm.TU.scaffold_629.215	CML46	Chr9	203160174	203160186	-	16.2879	2.24e-06	0.0697	AATAGTCAACTAT
evm.TU.scaffold_1817.237	WRKY72A	WRKY	MA1303.1	WRKY22	GCM domain factors	WRKY	evm.TU.scaffold_629.215	CML46	Chr9	203160174	203160186	-	16.2879	2.24e-06	0.0697	AATAGTCAACTAT
evm.TU.scaffold_285.552	WRKY51	WRKY	MA1303.1	WRKY22	GCM domain factors	WRKY	evm.TU.scaffold_629.215	CML46	Chr9	203160174	203160186	-	16.2879	2.24e-06	0.0697	AATAGTCAACTAT
evm.TU.scaffold_500.33	WRKY22	WRKY	MA1303.1	WRKY22	GCM domain factors	WRKY	evm.TU.scaffold_629.215	CML46	Chr9	203160174	203160186	-	16.2879	2.24e-06	0.0697	AATAGTCAACTAT
evm.TU.scaffold_507.35	WRKY51	WRKY	MA1303.1	WRKY22	GCM domain factors	WRKY	evm.TU.scaffold_629.215	CML46	Chr9	203160174	203160186	-	16.2879	2.24e-06	0.0697	AATAGTCAACTAT
evm.TU.scaffold_61.185	WRKY72A	WRKY	MA1303.1	WRKY22	GCM domain factors	WRKY	evm.TU.scaffold_629.215	CML46	Chr9	203160174	203160186	-	16.2879	2.24e-06	0.0697	AATAGTCAACTAT
evm.TU.scaffold_611.105	WRKY4	WRKY	MA1303.1	WRKY22	GCM domain factors	WRKY	evm.TU.scaffold_629.215	CML46	Chr9	203160174	203160186	-	16.2879	2.24e-06	0.0697	AATAGTCAACTAT
evm.TU.scaffold_811.89	WRKY69	WRKY	MA1303.1	WRKY22	GCM domain factors	WRKY	evm.TU.scaffold_629.215	CML46	Chr9	203160174	203160186	-	16.2879	2.24e-06	0.0697	AATAGTCAACTAT
evm.TU.scaffold_1015.16	WRKY21	WRKY	MA1079.2	WRKY21	GCM domain factors	WRKY	evm.TU.scaffold_169.24	CNGC15C	Chr18	322994177	322994196	-	16.0845	2.29e-06	0.0436	ATTAAAAGTCAAAGTGTTGG
evm.TU.scaffold_10665.44	WRKY51	WRKY	MA1079.2	WRKY21	GCM domain factors	WRKY	evm.TU.scaffold_169.24	CNGC15C	Chr18	322994177	322994196	-	16.0845	2.29e-06	0.0436	ATTAAAAGTCAAAGTGTTGG
evm.TU.scaffold_12333.48	WRKY4	WRKY	MA1079.2	WRKY21	GCM domain factors	WRKY	evm.TU.scaffold_169.24	CNGC15C	Chr18	322994177	322994196	-	16.0845	2.29e-06	0.0436	ATTAAAAGTCAAAGTGTTGG
evm.TU.scaffold_1240.85	WRKY4	WRKY	MA1079.2	WRKY21	GCM domain factors	WRKY	evm.TU.scaffold_169.24	CNGC15C	Chr18	322994177	322994196	-	16.0845	2.29e-06	0.0436	ATTAAAAGTCAAAGTGTTGG
evm.TU.scaffold_1315.59	WRKY41	WRKY	MA1079.2	WRKY21	GCM domain factors	WRKY	evm.TU.scaffold_169.24	CNGC15C	Chr18	322994177	322994196	-	16.0845	2.29e-06	0.0436	ATTAAAAGTCAAAGTGTTGG
evm.TU.scaffold_1317.151	WRKY41	WRKY	MA1079.2	WRKY21	GCM domain factors	WRKY	evm.TU.scaffold_169.24	CNGC15C	Chr18	322994177	322994196	-	16.0845	2.29e-06	0.0436	ATTAAAAGTCAAAGTGTTGG
evm.TU.scaffold_1554.314	WRKY41	WRKY	MA1079.2	WRKY21	GCM domain factors	WRKY	evm.TU.scaffold_169.24	CNGC15C	Chr18	322994177	322994196	-	16.0845	2.29e-06	0.0436	ATTAAAAGTCAAAGTGTTGG
evm.TU.scaffold_1817.237	WRKY72A	WRKY	MA1079.2	WRKY21	GCM domain factors	WRKY	evm.TU.scaffold_169.24	CNGC15C	Chr18	322994177	322994196	-	16.0845	2.29e-06	0.0436	ATTAAAAGTCAAAGTGTTGG
evm.TU.scaffold_285.552	WRKY51	WRKY	MA1079.2	WRKY21	GCM domain factors	WRKY	evm.TU.scaffold_169.24	CNGC15C	Chr18	322994177	322994196	-	16.0845	2.29e-06	0.0436	ATTAAAAGTCAAAGTGTTGG
evm.TU.scaffold_507.35	WRKY51	WRKY	MA1079.2	WRKY21	GCM domain factors	WRKY	evm.TU.scaffold_169.24	CNGC15C	Chr18	322994177	322994196	-	16.0845	2.29e-06	0.0436	ATTAAAAGTCAAAGTGTTGG
evm.TU.scaffold_61.185	WRKY72A	WRKY	MA1079.2	WRKY21	GCM domain factors	WRKY	evm.TU.scaffold_169.24	CNGC15C	Chr18	322994177	322994196	-	16.0845	2.29e-06	0.0436	ATTAAAAGTCAAAGTGTTGG
evm.TU.scaffold_611.105	WRKY4	WRKY	MA1079.2	WRKY21	GCM domain factors	WRKY	evm.TU.scaffold_169.24	CNGC15C	Chr18	322994177	322994196	-	16.0845	2.29e-06	0.0436	ATTAAAAGTCAAAGTGTTGG
evm.TU.scaffold_62.16	WRKY21	WRKY	MA1079.2	WRKY21	GCM domain factors	WRKY	evm.TU.scaffold_169.24	CNGC15C	Chr18	322994177	322994196	-	16.0845	2.29e-06	0.0436	ATTAAAAGTCAAAGTGTTGG
evm.TU.scaffold_811.89	WRKY69	WRKY	MA1079.2	WRKY21	GCM domain factors	WRKY	evm.TU.scaffold_169.24	CNGC15C	Chr18	322994177	322994196	-	16.0845	2.29e-06	0.0436	ATTAAAAGTCAAAGTGTTGG
evm.TU.scaffold_10665.44	WRKY51	WRKY	MA1094.2	WRKY8	GCM domain factors	WRKY	evm.TU.scaffold_169.24	CNGC15C	Chr18	322994180	322994195	-	16.07	2.31e-06	0.0597	TTAAAAGTCAAAGTGT
evm.TU.scaffold_12333.48	WRKY4	WRKY	MA1094.2	WRKY8	GCM domain factors	WRKY	evm.TU.scaffold_169.24	CNGC15C	Chr18	322994180	322994195	-	16.07	2.31e-06	0.0597	TTAAAAGTCAAAGTGT
evm.TU.scaffold_1240.85	WRKY4	WRKY	MA1094.2	WRKY8	GCM domain factors	WRKY	evm.TU.scaffold_169.24	CNGC15C	Chr18	322994180	322994195	-	16.07	2.31e-06	0.0597	TTAAAAGTCAAAGTGT
evm.TU.scaffold_1315.59	WRKY41	WRKY	MA1094.2	WRKY8	GCM domain factors	WRKY	evm.TU.scaffold_169.24	CNGC15C	Chr18	322994180	322994195	-	16.07	2.31e-06	0.0597	TTAAAAGTCAAAGTGT
evm.TU.scaffold_1317.151	WRKY41	WRKY	MA1094.2	WRKY8	GCM domain factors	WRKY	evm.TU.scaffold_169.24	CNGC15C	Chr18	322994180	322994195	-	16.07	2.31e-06	0.0597	TTAAAAGTCAAAGTGT
evm.TU.scaffold_1554.314	WRKY41	WRKY	MA1094.2	WRKY8	GCM domain factors	WRKY	evm.TU.scaffold_169.24	CNGC15C	Chr18	322994180	322994195	-	16.07	2.31e-06	0.0597	TTAAAAGTCAAAGTGT
evm.TU.scaffold_1817.237	WRKY72A	WRKY	MA1094.2	WRKY8	GCM domain factors	WRKY	evm.TU.scaffold_169.24	CNGC15C	Chr18	322994180	322994195	-	16.07	2.31e-06	0.0597	TTAAAAGTCAAAGTGT
evm.TU.scaffold_285.552	WRKY51	WRKY	MA1094.2	WRKY8	GCM domain factors	WRKY	evm.TU.scaffold_169.24	CNGC15C	Chr18	322994180	322994195	-	16.07	2.31e-06	0.0597	TTAAAAGTCAAAGTGT
evm.TU.scaffold_507.35	WRKY51	WRKY	MA1094.2	WRKY8	GCM domain factors	WRKY	evm.TU.scaffold_169.24	CNGC15C	Chr18	322994180	322994195	-	16.07	2.31e-06	0.0597	TTAAAAGTCAAAGTGT
evm.TU.scaffold_61.185	WRKY72A	WRKY	MA1094.2	WRKY8	GCM domain factors	WRKY	evm.TU.scaffold_169.24	CNGC15C	Chr18	322994180	322994195	-	16.07	2.31e-06	0.0597	TTAAAAGTCAAAGTGT
evm.TU.scaffold_611.105	WRKY4	WRKY	MA1094.2	WRKY8	GCM domain factors	WRKY	evm.TU.scaffold_169.24	CNGC15C	Chr18	322994180	322994195	-	16.07	2.31e-06	0.0597	TTAAAAGTCAAAGTGT
evm.TU.scaffold_811.89	WRKY69	WRKY	MA1094.2	WRKY8	GCM domain factors	WRKY	evm.TU.scaffold_169.24	CNGC15C	Chr18	322994180	322994195	-	16.07	2.31e-06	0.0597	TTAAAAGTCAAAGTGT
evm.TU.scaffold_10665.44	WRKY51	WRKY	MA1314.1	WRKY14	GCM domain factors	WRKY	evm.TU.scaffold_2387.126	At4g27190	Chr24	260614645	260614657	+	16.1212	2.32e-06	0.114	ACAAGTCAACGGT
evm.TU.scaffold_10935.25	WRKY14	WRKY	MA1314.1	WRKY14	GCM domain factors	WRKY	evm.TU.scaffold_2387.126	At4g27190	Chr24	260614645	260614657	+	16.1212	2.32e-06	0.114	ACAAGTCAACGGT
evm.TU.scaffold_12333.48	WRKY4	WRKY	MA1314.1	WRKY14	GCM domain factors	WRKY	evm.TU.scaffold_2387.126	At4g27190	Chr24	260614645	260614657	+	16.1212	2.32e-06	0.114	ACAAGTCAACGGT
evm.TU.scaffold_1240.85	WRKY4	WRKY	MA1314.1	WRKY14	GCM domain factors	WRKY	evm.TU.scaffold_2387.126	At4g27190	Chr24	260614645	260614657	+	16.1212	2.32e-06	0.114	ACAAGTCAACGGT
evm.TU.scaffold_1315.59	WRKY41	WRKY	MA1314.1	WRKY14	GCM domain factors	WRKY	evm.TU.scaffold_2387.126	At4g27190	Chr24	260614645	260614657	+	16.1212	2.32e-06	0.114	ACAAGTCAACGGT
evm.TU.scaffold_1317.151	WRKY41	WRKY	MA1314.1	WRKY14	GCM domain factors	WRKY	evm.TU.scaffold_2387.126	At4g27190	Chr24	260614645	260614657	+	16.1212	2.32e-06	0.114	ACAAGTCAACGGT
evm.TU.scaffold_1554.314	WRKY41	WRKY	MA1314.1	WRKY14	GCM domain factors	WRKY	evm.TU.scaffold_2387.126	At4g27190	Chr24	260614645	260614657	+	16.1212	2.32e-06	0.114	ACAAGTCAACGGT
evm.TU.scaffold_1817.237	WRKY72A	WRKY	MA1314.1	WRKY14	GCM domain factors	WRKY	evm.TU.scaffold_2387.126	At4g27190	Chr24	260614645	260614657	+	16.1212	2.32e-06	0.114	ACAAGTCAACGGT
evm.TU.scaffold_285.552	WRKY51	WRKY	MA1314.1	WRKY14	GCM domain factors	WRKY	evm.TU.scaffold_2387.126	At4g27190	Chr24	260614645	260614657	+	16.1212	2.32e-06	0.114	ACAAGTCAACGGT
evm.TU.scaffold_507.35	WRKY51	WRKY	MA1314.1	WRKY14	GCM domain factors	WRKY	evm.TU.scaffold_2387.126	At4g27190	Chr24	260614645	260614657	+	16.1212	2.32e-06	0.114	ACAAGTCAACGGT
evm.TU.scaffold_5125.48	WRKY14	WRKY	MA1314.1	WRKY14	GCM domain factors	WRKY	evm.TU.scaffold_2387.126	At4g27190	Chr24	260614645	260614657	+	16.1212	2.32e-06	0.114	ACAAGTCAACGGT
evm.TU.scaffold_61.185	WRKY72A	WRKY	MA1314.1	WRKY14	GCM domain factors	WRKY	evm.TU.scaffold_2387.126	At4g27190	Chr24	260614645	260614657	+	16.1212	2.32e-06	0.114	ACAAGTCAACGGT
evm.TU.scaffold_611.105	WRKY4	WRKY	MA1314.1	WRKY14	GCM domain factors	WRKY	evm.TU.scaffold_2387.126	At4g27190	Chr24	260614645	260614657	+	16.1212	2.32e-06	0.114	ACAAGTCAACGGT
evm.TU.scaffold_811.89	WRKY69	WRKY	MA1314.1	WRKY14	GCM domain factors	WRKY	evm.TU.scaffold_2387.126	At4g27190	Chr24	260614645	260614657	+	16.1212	2.32e-06	0.114	ACAAGTCAACGGT
evm.TU.scaffold_10665.44	WRKY51	WRKY	MA1315.1	WRKY24	GCM domain factors	WRKY	evm.TU.scaffold_2387.126	At4g27190	Chr24	260614643	260614656	-	16.1212	2.33e-06	0.0862	CCGTTGACTTGTTA
evm.TU.scaffold_12333.48	WRKY4	WRKY	MA1315.1	WRKY24	GCM domain factors	WRKY	evm.TU.scaffold_2387.126	At4g27190	Chr24	260614643	260614656	-	16.1212	2.33e-06	0.0862	CCGTTGACTTGTTA
evm.TU.scaffold_1240.85	WRKY4	WRKY	MA1315.1	WRKY24	GCM domain factors	WRKY	evm.TU.scaffold_2387.126	At4g27190	Chr24	260614643	260614656	-	16.1212	2.33e-06	0.0862	CCGTTGACTTGTTA
evm.TU.scaffold_1315.59	WRKY41	WRKY	MA1315.1	WRKY24	GCM domain factors	WRKY	evm.TU.scaffold_2387.126	At4g27190	Chr24	260614643	260614656	-	16.1212	2.33e-06	0.0862	CCGTTGACTTGTTA
evm.TU.scaffold_1317.151	WRKY41	WRKY	MA1315.1	WRKY24	GCM domain factors	WRKY	evm.TU.scaffold_2387.126	At4g27190	Chr24	260614643	260614656	-	16.1212	2.33e-06	0.0862	CCGTTGACTTGTTA
evm.TU.scaffold_1554.314	WRKY41	WRKY	MA1315.1	WRKY24	GCM domain factors	WRKY	evm.TU.scaffold_2387.126	At4g27190	Chr24	260614643	260614656	-	16.1212	2.33e-06	0.0862	CCGTTGACTTGTTA
evm.TU.scaffold_1817.237	WRKY72A	WRKY	MA1315.1	WRKY24	GCM domain factors	WRKY	evm.TU.scaffold_2387.126	At4g27190	Chr24	260614643	260614656	-	16.1212	2.33e-06	0.0862	CCGTTGACTTGTTA
evm.TU.scaffold_285.552	WRKY51	WRKY	MA1315.1	WRKY24	GCM domain factors	WRKY	evm.TU.scaffold_2387.126	At4g27190	Chr24	260614643	260614656	-	16.1212	2.33e-06	0.0862	CCGTTGACTTGTTA
evm.TU.scaffold_507.35	WRKY51	WRKY	MA1315.1	WRKY24	GCM domain factors	WRKY	evm.TU.scaffold_2387.126	At4g27190	Chr24	260614643	260614656	-	16.1212	2.33e-06	0.0862	CCGTTGACTTGTTA
evm.TU.scaffold_61.185	WRKY72A	WRKY	MA1315.1	WRKY24	GCM domain factors	WRKY	evm.TU.scaffold_2387.126	At4g27190	Chr24	260614643	260614656	-	16.1212	2.33e-06	0.0862	CCGTTGACTTGTTA
evm.TU.scaffold_611.105	WRKY4	WRKY	MA1315.1	WRKY24	GCM domain factors	WRKY	evm.TU.scaffold_2387.126	At4g27190	Chr24	260614643	260614656	-	16.1212	2.33e-06	0.0862	CCGTTGACTTGTTA
evm.TU.scaffold_811.89	WRKY69	WRKY	MA1315.1	WRKY24	GCM domain factors	WRKY	evm.TU.scaffold_2387.126	At4g27190	Chr24	260614643	260614656	-	16.1212	2.33e-06	0.0862	CCGTTGACTTGTTA
evm.TU.scaffold_10665.44	WRKY51	WRKY	MA1087.2	WRKY45	GCM domain factors	WRKY	evm.TU.scaffold_6841.46	RBOHC	Chr2	266666403	266666417	-	16.2444	2.34e-06	0.0332	TCAAAAGTCAAATTC
evm.TU.scaffold_12333.48	WRKY4	WRKY	MA1087.2	WRKY45	GCM domain factors	WRKY	evm.TU.scaffold_6841.46	RBOHC	Chr2	266666403	266666417	-	16.2444	2.34e-06	0.0332	TCAAAAGTCAAATTC
evm.TU.scaffold_1240.85	WRKY4	WRKY	MA1087.2	WRKY45	GCM domain factors	WRKY	evm.TU.scaffold_6841.46	RBOHC	Chr2	266666403	266666417	-	16.2444	2.34e-06	0.0332	TCAAAAGTCAAATTC
evm.TU.scaffold_1315.59	WRKY41	WRKY	MA1087.2	WRKY45	GCM domain factors	WRKY	evm.TU.scaffold_6841.46	RBOHC	Chr2	266666403	266666417	-	16.2444	2.34e-06	0.0332	TCAAAAGTCAAATTC
evm.TU.scaffold_1317.151	WRKY41	WRKY	MA1087.2	WRKY45	GCM domain factors	WRKY	evm.TU.scaffold_6841.46	RBOHC	Chr2	266666403	266666417	-	16.2444	2.34e-06	0.0332	TCAAAAGTCAAATTC
evm.TU.scaffold_1554.314	WRKY41	WRKY	MA1087.2	WRKY45	GCM domain factors	WRKY	evm.TU.scaffold_6841.46	RBOHC	Chr2	266666403	266666417	-	16.2444	2.34e-06	0.0332	TCAAAAGTCAAATTC
evm.TU.scaffold_1817.237	WRKY72A	WRKY	MA1087.2	WRKY45	GCM domain factors	WRKY	evm.TU.scaffold_6841.46	RBOHC	Chr2	266666403	266666417	-	16.2444	2.34e-06	0.0332	TCAAAAGTCAAATTC
evm.TU.scaffold_285.552	WRKY51	WRKY	MA1087.2	WRKY45	GCM domain factors	WRKY	evm.TU.scaffold_6841.46	RBOHC	Chr2	266666403	266666417	-	16.2444	2.34e-06	0.0332	TCAAAAGTCAAATTC
evm.TU.scaffold_507.35	WRKY51	WRKY	MA1087.2	WRKY45	GCM domain factors	WRKY	evm.TU.scaffold_6841.46	RBOHC	Chr2	266666403	266666417	-	16.2444	2.34e-06	0.0332	TCAAAAGTCAAATTC
evm.TU.scaffold_61.185	WRKY72A	WRKY	MA1087.2	WRKY45	GCM domain factors	WRKY	evm.TU.scaffold_6841.46	RBOHC	Chr2	266666403	266666417	-	16.2444	2.34e-06	0.0332	TCAAAAGTCAAATTC
evm.TU.scaffold_611.105	WRKY4	WRKY	MA1087.2	WRKY45	GCM domain factors	WRKY	evm.TU.scaffold_6841.46	RBOHC	Chr2	266666403	266666417	-	16.2444	2.34e-06	0.0332	TCAAAAGTCAAATTC
evm.TU.scaffold_811.89	WRKY69	WRKY	MA1087.2	WRKY45	GCM domain factors	WRKY	evm.TU.scaffold_6841.46	RBOHC	Chr2	266666403	266666417	-	16.2444	2.34e-06	0.0332	TCAAAAGTCAAATTC
evm.TU.scaffold_10665.44	WRKY51	WRKY	MA1087.2	WRKY45	GCM domain factors	WRKY	evm.TU.scaffold_1201.175	RBOHC	Chr1	307395083	307395097	-	16.2444	2.34e-06	0.0332	TCAAAAGTCAAATTC
evm.TU.scaffold_12333.48	WRKY4	WRKY	MA1087.2	WRKY45	GCM domain factors	WRKY	evm.TU.scaffold_1201.175	RBOHC	Chr1	307395083	307395097	-	16.2444	2.34e-06	0.0332	TCAAAAGTCAAATTC
evm.TU.scaffold_1240.85	WRKY4	WRKY	MA1087.2	WRKY45	GCM domain factors	WRKY	evm.TU.scaffold_1201.175	RBOHC	Chr1	307395083	307395097	-	16.2444	2.34e-06	0.0332	TCAAAAGTCAAATTC
evm.TU.scaffold_1315.59	WRKY41	WRKY	MA1087.2	WRKY45	GCM domain factors	WRKY	evm.TU.scaffold_1201.175	RBOHC	Chr1	307395083	307395097	-	16.2444	2.34e-06	0.0332	TCAAAAGTCAAATTC
evm.TU.scaffold_1317.151	WRKY41	WRKY	MA1087.2	WRKY45	GCM domain factors	WRKY	evm.TU.scaffold_1201.175	RBOHC	Chr1	307395083	307395097	-	16.2444	2.34e-06	0.0332	TCAAAAGTCAAATTC
evm.TU.scaffold_1554.314	WRKY41	WRKY	MA1087.2	WRKY45	GCM domain factors	WRKY	evm.TU.scaffold_1201.175	RBOHC	Chr1	307395083	307395097	-	16.2444	2.34e-06	0.0332	TCAAAAGTCAAATTC
evm.TU.scaffold_1817.237	WRKY72A	WRKY	MA1087.2	WRKY45	GCM domain factors	WRKY	evm.TU.scaffold_1201.175	RBOHC	Chr1	307395083	307395097	-	16.2444	2.34e-06	0.0332	TCAAAAGTCAAATTC
evm.TU.scaffold_285.552	WRKY51	WRKY	MA1087.2	WRKY45	GCM domain factors	WRKY	evm.TU.scaffold_1201.175	RBOHC	Chr1	307395083	307395097	-	16.2444	2.34e-06	0.0332	TCAAAAGTCAAATTC
evm.TU.scaffold_507.35	WRKY51	WRKY	MA1087.2	WRKY45	GCM domain factors	WRKY	evm.TU.scaffold_1201.175	RBOHC	Chr1	307395083	307395097	-	16.2444	2.34e-06	0.0332	TCAAAAGTCAAATTC
evm.TU.scaffold_61.185	WRKY72A	WRKY	MA1087.2	WRKY45	GCM domain factors	WRKY	evm.TU.scaffold_1201.175	RBOHC	Chr1	307395083	307395097	-	16.2444	2.34e-06	0.0332	TCAAAAGTCAAATTC
evm.TU.scaffold_611.105	WRKY4	WRKY	MA1087.2	WRKY45	GCM domain factors	WRKY	evm.TU.scaffold_1201.175	RBOHC	Chr1	307395083	307395097	-	16.2444	2.34e-06	0.0332	TCAAAAGTCAAATTC
evm.TU.scaffold_811.89	WRKY69	WRKY	MA1087.2	WRKY45	GCM domain factors	WRKY	evm.TU.scaffold_1201.175	RBOHC	Chr1	307395083	307395097	-	16.2444	2.34e-06	0.0332	TCAAAAGTCAAATTC
evm.TU.scaffold_10665.44	WRKY51	WRKY	MA1317.1	WRKY50	GCM domain factors	WRKY	evm.TU.scaffold_717.21	CML38	Chr25	121521267	121521279	+	16.2576	2.35e-06	0.0323	TATTGACTTTTAT
evm.TU.scaffold_12333.48	WRKY4	WRKY	MA1317.1	WRKY50	GCM domain factors	WRKY	evm.TU.scaffold_717.21	CML38	Chr25	121521267	121521279	+	16.2576	2.35e-06	0.0323	TATTGACTTTTAT
evm.TU.scaffold_1240.85	WRKY4	WRKY	MA1317.1	WRKY50	GCM domain factors	WRKY	evm.TU.scaffold_717.21	CML38	Chr25	121521267	121521279	+	16.2576	2.35e-06	0.0323	TATTGACTTTTAT
evm.TU.scaffold_1315.59	WRKY41	WRKY	MA1317.1	WRKY50	GCM domain factors	WRKY	evm.TU.scaffold_717.21	CML38	Chr25	121521267	121521279	+	16.2576	2.35e-06	0.0323	TATTGACTTTTAT
evm.TU.scaffold_1317.151	WRKY41	WRKY	MA1317.1	WRKY50	GCM domain factors	WRKY	evm.TU.scaffold_717.21	CML38	Chr25	121521267	121521279	+	16.2576	2.35e-06	0.0323	TATTGACTTTTAT
evm.TU.scaffold_1554.314	WRKY41	WRKY	MA1317.1	WRKY50	GCM domain factors	WRKY	evm.TU.scaffold_717.21	CML38	Chr25	121521267	121521279	+	16.2576	2.35e-06	0.0323	TATTGACTTTTAT
evm.TU.scaffold_1817.237	WRKY72A	WRKY	MA1317.1	WRKY50	GCM domain factors	WRKY	evm.TU.scaffold_717.21	CML38	Chr25	121521267	121521279	+	16.2576	2.35e-06	0.0323	TATTGACTTTTAT
evm.TU.scaffold_285.552	WRKY51	WRKY	MA1317.1	WRKY50	GCM domain factors	WRKY	evm.TU.scaffold_717.21	CML38	Chr25	121521267	121521279	+	16.2576	2.35e-06	0.0323	TATTGACTTTTAT
evm.TU.scaffold_507.35	WRKY51	WRKY	MA1317.1	WRKY50	GCM domain factors	WRKY	evm.TU.scaffold_717.21	CML38	Chr25	121521267	121521279	+	16.2576	2.35e-06	0.0323	TATTGACTTTTAT
evm.TU.scaffold_61.185	WRKY72A	WRKY	MA1317.1	WRKY50	GCM domain factors	WRKY	evm.TU.scaffold_717.21	CML38	Chr25	121521267	121521279	+	16.2576	2.35e-06	0.0323	TATTGACTTTTAT
evm.TU.scaffold_611.105	WRKY4	WRKY	MA1317.1	WRKY50	GCM domain factors	WRKY	evm.TU.scaffold_717.21	CML38	Chr25	121521267	121521279	+	16.2576	2.35e-06	0.0323	TATTGACTTTTAT
evm.TU.scaffold_811.89	WRKY69	WRKY	MA1317.1	WRKY50	GCM domain factors	WRKY	evm.TU.scaffold_717.21	CML38	Chr25	121521267	121521279	+	16.2576	2.35e-06	0.0323	TATTGACTTTTAT
evm.TU.scaffold_10665.44	WRKY51	WRKY	MA1317.1	WRKY50	GCM domain factors	WRKY	evm.TU.scaffold_1561.133	CML38	Chr27	99734706	99734718	-	16.2576	2.35e-06	0.0323	TATTGACTTTTAT
evm.TU.scaffold_12333.48	WRKY4	WRKY	MA1317.1	WRKY50	GCM domain factors	WRKY	evm.TU.scaffold_1561.133	CML38	Chr27	99734706	99734718	-	16.2576	2.35e-06	0.0323	TATTGACTTTTAT
evm.TU.scaffold_1240.85	WRKY4	WRKY	MA1317.1	WRKY50	GCM domain factors	WRKY	evm.TU.scaffold_1561.133	CML38	Chr27	99734706	99734718	-	16.2576	2.35e-06	0.0323	TATTGACTTTTAT
evm.TU.scaffold_1315.59	WRKY41	WRKY	MA1317.1	WRKY50	GCM domain factors	WRKY	evm.TU.scaffold_1561.133	CML38	Chr27	99734706	99734718	-	16.2576	2.35e-06	0.0323	TATTGACTTTTAT
evm.TU.scaffold_1317.151	WRKY41	WRKY	MA1317.1	WRKY50	GCM domain factors	WRKY	evm.TU.scaffold_1561.133	CML38	Chr27	99734706	99734718	-	16.2576	2.35e-06	0.0323	TATTGACTTTTAT
evm.TU.scaffold_1554.314	WRKY41	WRKY	MA1317.1	WRKY50	GCM domain factors	WRKY	evm.TU.scaffold_1561.133	CML38	Chr27	99734706	99734718	-	16.2576	2.35e-06	0.0323	TATTGACTTTTAT
evm.TU.scaffold_1817.237	WRKY72A	WRKY	MA1317.1	WRKY50	GCM domain factors	WRKY	evm.TU.scaffold_1561.133	CML38	Chr27	99734706	99734718	-	16.2576	2.35e-06	0.0323	TATTGACTTTTAT
evm.TU.scaffold_285.552	WRKY51	WRKY	MA1317.1	WRKY50	GCM domain factors	WRKY	evm.TU.scaffold_1561.133	CML38	Chr27	99734706	99734718	-	16.2576	2.35e-06	0.0323	TATTGACTTTTAT
evm.TU.scaffold_507.35	WRKY51	WRKY	MA1317.1	WRKY50	GCM domain factors	WRKY	evm.TU.scaffold_1561.133	CML38	Chr27	99734706	99734718	-	16.2576	2.35e-06	0.0323	TATTGACTTTTAT
evm.TU.scaffold_61.185	WRKY72A	WRKY	MA1317.1	WRKY50	GCM domain factors	WRKY	evm.TU.scaffold_1561.133	CML38	Chr27	99734706	99734718	-	16.2576	2.35e-06	0.0323	TATTGACTTTTAT
evm.TU.scaffold_611.105	WRKY4	WRKY	MA1317.1	WRKY50	GCM domain factors	WRKY	evm.TU.scaffold_1561.133	CML38	Chr27	99734706	99734718	-	16.2576	2.35e-06	0.0323	TATTGACTTTTAT
evm.TU.scaffold_811.89	WRKY69	WRKY	MA1317.1	WRKY50	GCM domain factors	WRKY	evm.TU.scaffold_1561.133	CML38	Chr27	99734706	99734718	-	16.2576	2.35e-06	0.0323	TATTGACTTTTAT
evm.TU.scaffold_10665.44	WRKY51	WRKY	MA1311.2	WRKY28	GCM domain factors	WRKY	evm.TU.scaffold_490.149	CPK9	Chr14	48850327	48850337	+	14.5	2.38e-06	0.141	AAAGTCAACAT
evm.TU.scaffold_12333.48	WRKY4	WRKY	MA1311.2	WRKY28	GCM domain factors	WRKY	evm.TU.scaffold_490.149	CPK9	Chr14	48850327	48850337	+	14.5	2.38e-06	0.141	AAAGTCAACAT
evm.TU.scaffold_1240.85	WRKY4	WRKY	MA1311.2	WRKY28	GCM domain factors	WRKY	evm.TU.scaffold_490.149	CPK9	Chr14	48850327	48850337	+	14.5	2.38e-06	0.141	AAAGTCAACAT
evm.TU.scaffold_1315.59	WRKY41	WRKY	MA1311.2	WRKY28	GCM domain factors	WRKY	evm.TU.scaffold_490.149	CPK9	Chr14	48850327	48850337	+	14.5	2.38e-06	0.141	AAAGTCAACAT
evm.TU.scaffold_1317.151	WRKY41	WRKY	MA1311.2	WRKY28	GCM domain factors	WRKY	evm.TU.scaffold_490.149	CPK9	Chr14	48850327	48850337	+	14.5	2.38e-06	0.141	AAAGTCAACAT
evm.TU.scaffold_1554.314	WRKY41	WRKY	MA1311.2	WRKY28	GCM domain factors	WRKY	evm.TU.scaffold_490.149	CPK9	Chr14	48850327	48850337	+	14.5	2.38e-06	0.141	AAAGTCAACAT
evm.TU.scaffold_1817.237	WRKY72A	WRKY	MA1311.2	WRKY28	GCM domain factors	WRKY	evm.TU.scaffold_490.149	CPK9	Chr14	48850327	48850337	+	14.5	2.38e-06	0.141	AAAGTCAACAT
evm.TU.scaffold_285.552	WRKY51	WRKY	MA1311.2	WRKY28	GCM domain factors	WRKY	evm.TU.scaffold_490.149	CPK9	Chr14	48850327	48850337	+	14.5	2.38e-06	0.141	AAAGTCAACAT
evm.TU.scaffold_507.35	WRKY51	WRKY	MA1311.2	WRKY28	GCM domain factors	WRKY	evm.TU.scaffold_490.149	CPK9	Chr14	48850327	48850337	+	14.5	2.38e-06	0.141	AAAGTCAACAT
evm.TU.scaffold_61.185	WRKY72A	WRKY	MA1311.2	WRKY28	GCM domain factors	WRKY	evm.TU.scaffold_490.149	CPK9	Chr14	48850327	48850337	+	14.5	2.38e-06	0.141	AAAGTCAACAT
evm.TU.scaffold_611.105	WRKY4	WRKY	MA1311.2	WRKY28	GCM domain factors	WRKY	evm.TU.scaffold_490.149	CPK9	Chr14	48850327	48850337	+	14.5	2.38e-06	0.141	AAAGTCAACAT
evm.TU.scaffold_811.89	WRKY69	WRKY	MA1311.2	WRKY28	GCM domain factors	WRKY	evm.TU.scaffold_490.149	CPK9	Chr14	48850327	48850337	+	14.5	2.38e-06	0.141	AAAGTCAACAT
evm.TU.scaffold_10665.44	WRKY51	WRKY	MA1311.2	WRKY28	GCM domain factors	WRKY	evm.TU.scaffold_875.90	CPK9	Chr15	53174897	53174907	+	14.5	2.38e-06	0.141	AAAGTCAACAT
evm.TU.scaffold_12333.48	WRKY4	WRKY	MA1311.2	WRKY28	GCM domain factors	WRKY	evm.TU.scaffold_875.90	CPK9	Chr15	53174897	53174907	+	14.5	2.38e-06	0.141	AAAGTCAACAT
evm.TU.scaffold_1240.85	WRKY4	WRKY	MA1311.2	WRKY28	GCM domain factors	WRKY	evm.TU.scaffold_875.90	CPK9	Chr15	53174897	53174907	+	14.5	2.38e-06	0.141	AAAGTCAACAT
evm.TU.scaffold_1315.59	WRKY41	WRKY	MA1311.2	WRKY28	GCM domain factors	WRKY	evm.TU.scaffold_875.90	CPK9	Chr15	53174897	53174907	+	14.5	2.38e-06	0.141	AAAGTCAACAT
evm.TU.scaffold_1317.151	WRKY41	WRKY	MA1311.2	WRKY28	GCM domain factors	WRKY	evm.TU.scaffold_875.90	CPK9	Chr15	53174897	53174907	+	14.5	2.38e-06	0.141	AAAGTCAACAT
evm.TU.scaffold_1554.314	WRKY41	WRKY	MA1311.2	WRKY28	GCM domain factors	WRKY	evm.TU.scaffold_875.90	CPK9	Chr15	53174897	53174907	+	14.5	2.38e-06	0.141	AAAGTCAACAT
evm.TU.scaffold_1817.237	WRKY72A	WRKY	MA1311.2	WRKY28	GCM domain factors	WRKY	evm.TU.scaffold_875.90	CPK9	Chr15	53174897	53174907	+	14.5	2.38e-06	0.141	AAAGTCAACAT
evm.TU.scaffold_285.552	WRKY51	WRKY	MA1311.2	WRKY28	GCM domain factors	WRKY	evm.TU.scaffold_875.90	CPK9	Chr15	53174897	53174907	+	14.5	2.38e-06	0.141	AAAGTCAACAT
evm.TU.scaffold_507.35	WRKY51	WRKY	MA1311.2	WRKY28	GCM domain factors	WRKY	evm.TU.scaffold_875.90	CPK9	Chr15	53174897	53174907	+	14.5	2.38e-06	0.141	AAAGTCAACAT
evm.TU.scaffold_61.185	WRKY72A	WRKY	MA1311.2	WRKY28	GCM domain factors	WRKY	evm.TU.scaffold_875.90	CPK9	Chr15	53174897	53174907	+	14.5	2.38e-06	0.141	AAAGTCAACAT
evm.TU.scaffold_611.105	WRKY4	WRKY	MA1311.2	WRKY28	GCM domain factors	WRKY	evm.TU.scaffold_875.90	CPK9	Chr15	53174897	53174907	+	14.5	2.38e-06	0.141	AAAGTCAACAT
evm.TU.scaffold_811.89	WRKY69	WRKY	MA1311.2	WRKY28	GCM domain factors	WRKY	evm.TU.scaffold_875.90	CPK9	Chr15	53174897	53174907	+	14.5	2.38e-06	0.141	AAAGTCAACAT
evm.TU.scaffold_10665.44	WRKY51	WRKY	MA1311.2	WRKY28	GCM domain factors	WRKY	evm.TU.scaffold_2891.82	CPK9	Chr13	54217171	54217181	+	14.5	2.38e-06	0.141	AAAGTCAACAT
evm.TU.scaffold_12333.48	WRKY4	WRKY	MA1311.2	WRKY28	GCM domain factors	WRKY	evm.TU.scaffold_2891.82	CPK9	Chr13	54217171	54217181	+	14.5	2.38e-06	0.141	AAAGTCAACAT
evm.TU.scaffold_1240.85	WRKY4	WRKY	MA1311.2	WRKY28	GCM domain factors	WRKY	evm.TU.scaffold_2891.82	CPK9	Chr13	54217171	54217181	+	14.5	2.38e-06	0.141	AAAGTCAACAT
evm.TU.scaffold_1315.59	WRKY41	WRKY	MA1311.2	WRKY28	GCM domain factors	WRKY	evm.TU.scaffold_2891.82	CPK9	Chr13	54217171	54217181	+	14.5	2.38e-06	0.141	AAAGTCAACAT
evm.TU.scaffold_1317.151	WRKY41	WRKY	MA1311.2	WRKY28	GCM domain factors	WRKY	evm.TU.scaffold_2891.82	CPK9	Chr13	54217171	54217181	+	14.5	2.38e-06	0.141	AAAGTCAACAT
evm.TU.scaffold_1554.314	WRKY41	WRKY	MA1311.2	WRKY28	GCM domain factors	WRKY	evm.TU.scaffold_2891.82	CPK9	Chr13	54217171	54217181	+	14.5	2.38e-06	0.141	AAAGTCAACAT
evm.TU.scaffold_1817.237	WRKY72A	WRKY	MA1311.2	WRKY28	GCM domain factors	WRKY	evm.TU.scaffold_2891.82	CPK9	Chr13	54217171	54217181	+	14.5	2.38e-06	0.141	AAAGTCAACAT
evm.TU.scaffold_285.552	WRKY51	WRKY	MA1311.2	WRKY28	GCM domain factors	WRKY	evm.TU.scaffold_2891.82	CPK9	Chr13	54217171	54217181	+	14.5	2.38e-06	0.141	AAAGTCAACAT
evm.TU.scaffold_507.35	WRKY51	WRKY	MA1311.2	WRKY28	GCM domain factors	WRKY	evm.TU.scaffold_2891.82	CPK9	Chr13	54217171	54217181	+	14.5	2.38e-06	0.141	AAAGTCAACAT
evm.TU.scaffold_61.185	WRKY72A	WRKY	MA1311.2	WRKY28	GCM domain factors	WRKY	evm.TU.scaffold_2891.82	CPK9	Chr13	54217171	54217181	+	14.5	2.38e-06	0.141	AAAGTCAACAT
evm.TU.scaffold_611.105	WRKY4	WRKY	MA1311.2	WRKY28	GCM domain factors	WRKY	evm.TU.scaffold_2891.82	CPK9	Chr13	54217171	54217181	+	14.5	2.38e-06	0.141	AAAGTCAACAT
evm.TU.scaffold_811.89	WRKY69	WRKY	MA1311.2	WRKY28	GCM domain factors	WRKY	evm.TU.scaffold_2891.82	CPK9	Chr13	54217171	54217181	+	14.5	2.38e-06	0.141	AAAGTCAACAT
evm.TU.scaffold_10665.44	WRKY51	WRKY	MA1318.1	WRKY27	GCM domain factors	WRKY	evm.TU.scaffold_1688.343	CPK32	Chr14	203353268	203353280	-	16.1364	2.55e-06	0.0714	AAAGTTGACTATT
evm.TU.scaffold_12333.48	WRKY4	WRKY	MA1318.1	WRKY27	GCM domain factors	WRKY	evm.TU.scaffold_1688.343	CPK32	Chr14	203353268	203353280	-	16.1364	2.55e-06	0.0714	AAAGTTGACTATT
evm.TU.scaffold_1240.85	WRKY4	WRKY	MA1318.1	WRKY27	GCM domain factors	WRKY	evm.TU.scaffold_1688.343	CPK32	Chr14	203353268	203353280	-	16.1364	2.55e-06	0.0714	AAAGTTGACTATT
evm.TU.scaffold_1315.59	WRKY41	WRKY	MA1318.1	WRKY27	GCM domain factors	WRKY	evm.TU.scaffold_1688.343	CPK32	Chr14	203353268	203353280	-	16.1364	2.55e-06	0.0714	AAAGTTGACTATT
evm.TU.scaffold_1317.151	WRKY41	WRKY	MA1318.1	WRKY27	GCM domain factors	WRKY	evm.TU.scaffold_1688.343	CPK32	Chr14	203353268	203353280	-	16.1364	2.55e-06	0.0714	AAAGTTGACTATT
evm.TU.scaffold_1554.314	WRKY41	WRKY	MA1318.1	WRKY27	GCM domain factors	WRKY	evm.TU.scaffold_1688.343	CPK32	Chr14	203353268	203353280	-	16.1364	2.55e-06	0.0714	AAAGTTGACTATT
evm.TU.scaffold_1817.237	WRKY72A	WRKY	MA1318.1	WRKY27	GCM domain factors	WRKY	evm.TU.scaffold_1688.343	CPK32	Chr14	203353268	203353280	-	16.1364	2.55e-06	0.0714	AAAGTTGACTATT
evm.TU.scaffold_285.552	WRKY51	WRKY	MA1318.1	WRKY27	GCM domain factors	WRKY	evm.TU.scaffold_1688.343	CPK32	Chr14	203353268	203353280	-	16.1364	2.55e-06	0.0714	AAAGTTGACTATT
evm.TU.scaffold_507.35	WRKY51	WRKY	MA1318.1	WRKY27	GCM domain factors	WRKY	evm.TU.scaffold_1688.343	CPK32	Chr14	203353268	203353280	-	16.1364	2.55e-06	0.0714	AAAGTTGACTATT
evm.TU.scaffold_61.185	WRKY72A	WRKY	MA1318.1	WRKY27	GCM domain factors	WRKY	evm.TU.scaffold_1688.343	CPK32	Chr14	203353268	203353280	-	16.1364	2.55e-06	0.0714	AAAGTTGACTATT
evm.TU.scaffold_611.105	WRKY4	WRKY	MA1318.1	WRKY27	GCM domain factors	WRKY	evm.TU.scaffold_1688.343	CPK32	Chr14	203353268	203353280	-	16.1364	2.55e-06	0.0714	AAAGTTGACTATT
evm.TU.scaffold_811.89	WRKY69	WRKY	MA1318.1	WRKY27	GCM domain factors	WRKY	evm.TU.scaffold_1688.343	CPK32	Chr14	203353268	203353280	-	16.1364	2.55e-06	0.0714	AAAGTTGACTATT
evm.TU.scaffold_10665.44	WRKY51	WRKY	MA1087.2	WRKY45	GCM domain factors	WRKY	evm.TU.scaffold_271.641	CBP	Chr15	214257349	214257363	-	16.1222	2.55e-06	0.0332	AATAAAGTCAAAAGA
evm.TU.scaffold_12333.48	WRKY4	WRKY	MA1087.2	WRKY45	GCM domain factors	WRKY	evm.TU.scaffold_271.641	CBP	Chr15	214257349	214257363	-	16.1222	2.55e-06	0.0332	AATAAAGTCAAAAGA
evm.TU.scaffold_1240.85	WRKY4	WRKY	MA1087.2	WRKY45	GCM domain factors	WRKY	evm.TU.scaffold_271.641	CBP	Chr15	214257349	214257363	-	16.1222	2.55e-06	0.0332	AATAAAGTCAAAAGA
evm.TU.scaffold_1315.59	WRKY41	WRKY	MA1087.2	WRKY45	GCM domain factors	WRKY	evm.TU.scaffold_271.641	CBP	Chr15	214257349	214257363	-	16.1222	2.55e-06	0.0332	AATAAAGTCAAAAGA
evm.TU.scaffold_1317.151	WRKY41	WRKY	MA1087.2	WRKY45	GCM domain factors	WRKY	evm.TU.scaffold_271.641	CBP	Chr15	214257349	214257363	-	16.1222	2.55e-06	0.0332	AATAAAGTCAAAAGA
evm.TU.scaffold_1554.314	WRKY41	WRKY	MA1087.2	WRKY45	GCM domain factors	WRKY	evm.TU.scaffold_271.641	CBP	Chr15	214257349	214257363	-	16.1222	2.55e-06	0.0332	AATAAAGTCAAAAGA
evm.TU.scaffold_1817.237	WRKY72A	WRKY	MA1087.2	WRKY45	GCM domain factors	WRKY	evm.TU.scaffold_271.641	CBP	Chr15	214257349	214257363	-	16.1222	2.55e-06	0.0332	AATAAAGTCAAAAGA
evm.TU.scaffold_285.552	WRKY51	WRKY	MA1087.2	WRKY45	GCM domain factors	WRKY	evm.TU.scaffold_271.641	CBP	Chr15	214257349	214257363	-	16.1222	2.55e-06	0.0332	AATAAAGTCAAAAGA
evm.TU.scaffold_507.35	WRKY51	WRKY	MA1087.2	WRKY45	GCM domain factors	WRKY	evm.TU.scaffold_271.641	CBP	Chr15	214257349	214257363	-	16.1222	2.55e-06	0.0332	AATAAAGTCAAAAGA
evm.TU.scaffold_61.185	WRKY72A	WRKY	MA1087.2	WRKY45	GCM domain factors	WRKY	evm.TU.scaffold_271.641	CBP	Chr15	214257349	214257363	-	16.1222	2.55e-06	0.0332	AATAAAGTCAAAAGA
evm.TU.scaffold_611.105	WRKY4	WRKY	MA1087.2	WRKY45	GCM domain factors	WRKY	evm.TU.scaffold_271.641	CBP	Chr15	214257349	214257363	-	16.1222	2.55e-06	0.0332	AATAAAGTCAAAAGA
evm.TU.scaffold_811.89	WRKY69	WRKY	MA1087.2	WRKY45	GCM domain factors	WRKY	evm.TU.scaffold_271.641	CBP	Chr15	214257349	214257363	-	16.1222	2.55e-06	0.0332	AATAAAGTCAAAAGA
evm.TU.scaffold_10665.44	WRKY51	WRKY	MA1087.2	WRKY45	GCM domain factors	WRKY	evm.TU.scaffold_1688.38	CBP	Chr14	208916400	208916414	-	16.1222	2.55e-06	0.0332	AATAAAGTCAAAAGA
evm.TU.scaffold_12333.48	WRKY4	WRKY	MA1087.2	WRKY45	GCM domain factors	WRKY	evm.TU.scaffold_1688.38	CBP	Chr14	208916400	208916414	-	16.1222	2.55e-06	0.0332	AATAAAGTCAAAAGA
evm.TU.scaffold_1240.85	WRKY4	WRKY	MA1087.2	WRKY45	GCM domain factors	WRKY	evm.TU.scaffold_1688.38	CBP	Chr14	208916400	208916414	-	16.1222	2.55e-06	0.0332	AATAAAGTCAAAAGA
evm.TU.scaffold_1315.59	WRKY41	WRKY	MA1087.2	WRKY45	GCM domain factors	WRKY	evm.TU.scaffold_1688.38	CBP	Chr14	208916400	208916414	-	16.1222	2.55e-06	0.0332	AATAAAGTCAAAAGA
evm.TU.scaffold_1317.151	WRKY41	WRKY	MA1087.2	WRKY45	GCM domain factors	WRKY	evm.TU.scaffold_1688.38	CBP	Chr14	208916400	208916414	-	16.1222	2.55e-06	0.0332	AATAAAGTCAAAAGA
evm.TU.scaffold_1554.314	WRKY41	WRKY	MA1087.2	WRKY45	GCM domain factors	WRKY	evm.TU.scaffold_1688.38	CBP	Chr14	208916400	208916414	-	16.1222	2.55e-06	0.0332	AATAAAGTCAAAAGA
evm.TU.scaffold_1817.237	WRKY72A	WRKY	MA1087.2	WRKY45	GCM domain factors	WRKY	evm.TU.scaffold_1688.38	CBP	Chr14	208916400	208916414	-	16.1222	2.55e-06	0.0332	AATAAAGTCAAAAGA
evm.TU.scaffold_285.552	WRKY51	WRKY	MA1087.2	WRKY45	GCM domain factors	WRKY	evm.TU.scaffold_1688.38	CBP	Chr14	208916400	208916414	-	16.1222	2.55e-06	0.0332	AATAAAGTCAAAAGA
evm.TU.scaffold_507.35	WRKY51	WRKY	MA1087.2	WRKY45	GCM domain factors	WRKY	evm.TU.scaffold_1688.38	CBP	Chr14	208916400	208916414	-	16.1222	2.55e-06	0.0332	AATAAAGTCAAAAGA
evm.TU.scaffold_61.185	WRKY72A	WRKY	MA1087.2	WRKY45	GCM domain factors	WRKY	evm.TU.scaffold_1688.38	CBP	Chr14	208916400	208916414	-	16.1222	2.55e-06	0.0332	AATAAAGTCAAAAGA
evm.TU.scaffold_611.105	WRKY4	WRKY	MA1087.2	WRKY45	GCM domain factors	WRKY	evm.TU.scaffold_1688.38	CBP	Chr14	208916400	208916414	-	16.1222	2.55e-06	0.0332	AATAAAGTCAAAAGA
evm.TU.scaffold_811.89	WRKY69	WRKY	MA1087.2	WRKY45	GCM domain factors	WRKY	evm.TU.scaffold_1688.38	CBP	Chr14	208916400	208916414	-	16.1222	2.55e-06	0.0332	AATAAAGTCAAAAGA
evm.TU.scaffold_1004.19	WRKY71	WRKY	MA1316.1	WRKY71	GCM domain factors	WRKY	evm.TU.scaffold_6841.46	RBOHC	Chr2	266666405	266666415	-	15.9545	2.62e-06	0.0715	AAAAGTCAAAT
evm.TU.scaffold_1042.306	WRKY71	WRKY	MA1316.1	WRKY71	GCM domain factors	WRKY	evm.TU.scaffold_6841.46	RBOHC	Chr2	266666405	266666415	-	15.9545	2.62e-06	0.0715	AAAAGTCAAAT
evm.TU.scaffold_10665.44	WRKY51	WRKY	MA1316.1	WRKY71	GCM domain factors	WRKY	evm.TU.scaffold_6841.46	RBOHC	Chr2	266666405	266666415	-	15.9545	2.62e-06	0.0715	AAAAGTCAAAT
evm.TU.scaffold_12333.48	WRKY4	WRKY	MA1316.1	WRKY71	GCM domain factors	WRKY	evm.TU.scaffold_6841.46	RBOHC	Chr2	266666405	266666415	-	15.9545	2.62e-06	0.0715	AAAAGTCAAAT
evm.TU.scaffold_1240.85	WRKY4	WRKY	MA1316.1	WRKY71	GCM domain factors	WRKY	evm.TU.scaffold_6841.46	RBOHC	Chr2	266666405	266666415	-	15.9545	2.62e-06	0.0715	AAAAGTCAAAT
evm.TU.scaffold_1315.59	WRKY41	WRKY	MA1316.1	WRKY71	GCM domain factors	WRKY	evm.TU.scaffold_6841.46	RBOHC	Chr2	266666405	266666415	-	15.9545	2.62e-06	0.0715	AAAAGTCAAAT
evm.TU.scaffold_1317.151	WRKY41	WRKY	MA1316.1	WRKY71	GCM domain factors	WRKY	evm.TU.scaffold_6841.46	RBOHC	Chr2	266666405	266666415	-	15.9545	2.62e-06	0.0715	AAAAGTCAAAT
evm.TU.scaffold_1554.314	WRKY41	WRKY	MA1316.1	WRKY71	GCM domain factors	WRKY	evm.TU.scaffold_6841.46	RBOHC	Chr2	266666405	266666415	-	15.9545	2.62e-06	0.0715	AAAAGTCAAAT
evm.TU.scaffold_1817.237	WRKY72A	WRKY	MA1316.1	WRKY71	GCM domain factors	WRKY	evm.TU.scaffold_6841.46	RBOHC	Chr2	266666405	266666415	-	15.9545	2.62e-06	0.0715	AAAAGTCAAAT
evm.TU.scaffold_285.552	WRKY51	WRKY	MA1316.1	WRKY71	GCM domain factors	WRKY	evm.TU.scaffold_6841.46	RBOHC	Chr2	266666405	266666415	-	15.9545	2.62e-06	0.0715	AAAAGTCAAAT
evm.TU.scaffold_507.35	WRKY51	WRKY	MA1316.1	WRKY71	GCM domain factors	WRKY	evm.TU.scaffold_6841.46	RBOHC	Chr2	266666405	266666415	-	15.9545	2.62e-06	0.0715	AAAAGTCAAAT
evm.TU.scaffold_61.185	WRKY72A	WRKY	MA1316.1	WRKY71	GCM domain factors	WRKY	evm.TU.scaffold_6841.46	RBOHC	Chr2	266666405	266666415	-	15.9545	2.62e-06	0.0715	AAAAGTCAAAT
evm.TU.scaffold_611.105	WRKY4	WRKY	MA1316.1	WRKY71	GCM domain factors	WRKY	evm.TU.scaffold_6841.46	RBOHC	Chr2	266666405	266666415	-	15.9545	2.62e-06	0.0715	AAAAGTCAAAT
evm.TU.scaffold_811.89	WRKY69	WRKY	MA1316.1	WRKY71	GCM domain factors	WRKY	evm.TU.scaffold_6841.46	RBOHC	Chr2	266666405	266666415	-	15.9545	2.62e-06	0.0715	AAAAGTCAAAT
evm.TU.scaffold_1004.19	WRKY71	WRKY	MA1316.1	WRKY71	GCM domain factors	WRKY	evm.TU.scaffold_1201.175	RBOHC	Chr1	307395085	307395095	-	15.9545	2.62e-06	0.0715	AAAAGTCAAAT
evm.TU.scaffold_1042.306	WRKY71	WRKY	MA1316.1	WRKY71	GCM domain factors	WRKY	evm.TU.scaffold_1201.175	RBOHC	Chr1	307395085	307395095	-	15.9545	2.62e-06	0.0715	AAAAGTCAAAT
evm.TU.scaffold_10665.44	WRKY51	WRKY	MA1316.1	WRKY71	GCM domain factors	WRKY	evm.TU.scaffold_1201.175	RBOHC	Chr1	307395085	307395095	-	15.9545	2.62e-06	0.0715	AAAAGTCAAAT
evm.TU.scaffold_12333.48	WRKY4	WRKY	MA1316.1	WRKY71	GCM domain factors	WRKY	evm.TU.scaffold_1201.175	RBOHC	Chr1	307395085	307395095	-	15.9545	2.62e-06	0.0715	AAAAGTCAAAT
evm.TU.scaffold_1240.85	WRKY4	WRKY	MA1316.1	WRKY71	GCM domain factors	WRKY	evm.TU.scaffold_1201.175	RBOHC	Chr1	307395085	307395095	-	15.9545	2.62e-06	0.0715	AAAAGTCAAAT
evm.TU.scaffold_1315.59	WRKY41	WRKY	MA1316.1	WRKY71	GCM domain factors	WRKY	evm.TU.scaffold_1201.175	RBOHC	Chr1	307395085	307395095	-	15.9545	2.62e-06	0.0715	AAAAGTCAAAT
evm.TU.scaffold_1317.151	WRKY41	WRKY	MA1316.1	WRKY71	GCM domain factors	WRKY	evm.TU.scaffold_1201.175	RBOHC	Chr1	307395085	307395095	-	15.9545	2.62e-06	0.0715	AAAAGTCAAAT
evm.TU.scaffold_1554.314	WRKY41	WRKY	MA1316.1	WRKY71	GCM domain factors	WRKY	evm.TU.scaffold_1201.175	RBOHC	Chr1	307395085	307395095	-	15.9545	2.62e-06	0.0715	AAAAGTCAAAT
evm.TU.scaffold_1817.237	WRKY72A	WRKY	MA1316.1	WRKY71	GCM domain factors	WRKY	evm.TU.scaffold_1201.175	RBOHC	Chr1	307395085	307395095	-	15.9545	2.62e-06	0.0715	AAAAGTCAAAT
evm.TU.scaffold_285.552	WRKY51	WRKY	MA1316.1	WRKY71	GCM domain factors	WRKY	evm.TU.scaffold_1201.175	RBOHC	Chr1	307395085	307395095	-	15.9545	2.62e-06	0.0715	AAAAGTCAAAT
evm.TU.scaffold_507.35	WRKY51	WRKY	MA1316.1	WRKY71	GCM domain factors	WRKY	evm.TU.scaffold_1201.175	RBOHC	Chr1	307395085	307395095	-	15.9545	2.62e-06	0.0715	AAAAGTCAAAT
evm.TU.scaffold_61.185	WRKY72A	WRKY	MA1316.1	WRKY71	GCM domain factors	WRKY	evm.TU.scaffold_1201.175	RBOHC	Chr1	307395085	307395095	-	15.9545	2.62e-06	0.0715	AAAAGTCAAAT
evm.TU.scaffold_611.105	WRKY4	WRKY	MA1316.1	WRKY71	GCM domain factors	WRKY	evm.TU.scaffold_1201.175	RBOHC	Chr1	307395085	307395095	-	15.9545	2.62e-06	0.0715	AAAAGTCAAAT
evm.TU.scaffold_811.89	WRKY69	WRKY	MA1316.1	WRKY71	GCM domain factors	WRKY	evm.TU.scaffold_1201.175	RBOHC	Chr1	307395085	307395095	-	15.9545	2.62e-06	0.0715	AAAAGTCAAAT
evm.TU.scaffold_10665.44	WRKY51	WRKY	MA1301.1	WRKY33	GCM domain factors	WRKY	evm.TU.scaffold_2387.126	At4g27190	Chr24	260614645	260614655	+	15.7727	2.62e-06	0.0871	ACAAGTCAACG
evm.TU.scaffold_12333.48	WRKY4	WRKY	MA1301.1	WRKY33	GCM domain factors	WRKY	evm.TU.scaffold_2387.126	At4g27190	Chr24	260614645	260614655	+	15.7727	2.62e-06	0.0871	ACAAGTCAACG
evm.TU.scaffold_1240.85	WRKY4	WRKY	MA1301.1	WRKY33	GCM domain factors	WRKY	evm.TU.scaffold_2387.126	At4g27190	Chr24	260614645	260614655	+	15.7727	2.62e-06	0.0871	ACAAGTCAACG
evm.TU.scaffold_1315.59	WRKY41	WRKY	MA1301.1	WRKY33	GCM domain factors	WRKY	evm.TU.scaffold_2387.126	At4g27190	Chr24	260614645	260614655	+	15.7727	2.62e-06	0.0871	ACAAGTCAACG
evm.TU.scaffold_1317.151	WRKY41	WRKY	MA1301.1	WRKY33	GCM domain factors	WRKY	evm.TU.scaffold_2387.126	At4g27190	Chr24	260614645	260614655	+	15.7727	2.62e-06	0.0871	ACAAGTCAACG
evm.TU.scaffold_1554.314	WRKY41	WRKY	MA1301.1	WRKY33	GCM domain factors	WRKY	evm.TU.scaffold_2387.126	At4g27190	Chr24	260614645	260614655	+	15.7727	2.62e-06	0.0871	ACAAGTCAACG
evm.TU.scaffold_1817.237	WRKY72A	WRKY	MA1301.1	WRKY33	GCM domain factors	WRKY	evm.TU.scaffold_2387.126	At4g27190	Chr24	260614645	260614655	+	15.7727	2.62e-06	0.0871	ACAAGTCAACG
evm.TU.scaffold_285.552	WRKY51	WRKY	MA1301.1	WRKY33	GCM domain factors	WRKY	evm.TU.scaffold_2387.126	At4g27190	Chr24	260614645	260614655	+	15.7727	2.62e-06	0.0871	ACAAGTCAACG
evm.TU.scaffold_507.35	WRKY51	WRKY	MA1301.1	WRKY33	GCM domain factors	WRKY	evm.TU.scaffold_2387.126	At4g27190	Chr24	260614645	260614655	+	15.7727	2.62e-06	0.0871	ACAAGTCAACG
evm.TU.scaffold_61.185	WRKY72A	WRKY	MA1301.1	WRKY33	GCM domain factors	WRKY	evm.TU.scaffold_2387.126	At4g27190	Chr24	260614645	260614655	+	15.7727	2.62e-06	0.0871	ACAAGTCAACG
evm.TU.scaffold_611.105	WRKY4	WRKY	MA1301.1	WRKY33	GCM domain factors	WRKY	evm.TU.scaffold_2387.126	At4g27190	Chr24	260614645	260614655	+	15.7727	2.62e-06	0.0871	ACAAGTCAACG
evm.TU.scaffold_811.89	WRKY69	WRKY	MA1301.1	WRKY33	GCM domain factors	WRKY	evm.TU.scaffold_2387.126	At4g27190	Chr24	260614645	260614655	+	15.7727	2.62e-06	0.0871	ACAAGTCAACG
evm.TU.scaffold_10665.44	WRKY51	WRKY	MA1298.1	WRKY29	GCM domain factors	WRKY	evm.TU.scaffold_1028.190	CNGC15C	Chr17	313465393	313465403	+	16.0606	2.62e-06	0.0625	TAAAGTCAACT
evm.TU.scaffold_12333.48	WRKY4	WRKY	MA1298.1	WRKY29	GCM domain factors	WRKY	evm.TU.scaffold_1028.190	CNGC15C	Chr17	313465393	313465403	+	16.0606	2.62e-06	0.0625	TAAAGTCAACT
evm.TU.scaffold_1240.85	WRKY4	WRKY	MA1298.1	WRKY29	GCM domain factors	WRKY	evm.TU.scaffold_1028.190	CNGC15C	Chr17	313465393	313465403	+	16.0606	2.62e-06	0.0625	TAAAGTCAACT
evm.TU.scaffold_1315.59	WRKY41	WRKY	MA1298.1	WRKY29	GCM domain factors	WRKY	evm.TU.scaffold_1028.190	CNGC15C	Chr17	313465393	313465403	+	16.0606	2.62e-06	0.0625	TAAAGTCAACT
evm.TU.scaffold_1317.151	WRKY41	WRKY	MA1298.1	WRKY29	GCM domain factors	WRKY	evm.TU.scaffold_1028.190	CNGC15C	Chr17	313465393	313465403	+	16.0606	2.62e-06	0.0625	TAAAGTCAACT
evm.TU.scaffold_1554.314	WRKY41	WRKY	MA1298.1	WRKY29	GCM domain factors	WRKY	evm.TU.scaffold_1028.190	CNGC15C	Chr17	313465393	313465403	+	16.0606	2.62e-06	0.0625	TAAAGTCAACT
evm.TU.scaffold_1817.237	WRKY72A	WRKY	MA1298.1	WRKY29	GCM domain factors	WRKY	evm.TU.scaffold_1028.190	CNGC15C	Chr17	313465393	313465403	+	16.0606	2.62e-06	0.0625	TAAAGTCAACT
evm.TU.scaffold_285.552	WRKY51	WRKY	MA1298.1	WRKY29	GCM domain factors	WRKY	evm.TU.scaffold_1028.190	CNGC15C	Chr17	313465393	313465403	+	16.0606	2.62e-06	0.0625	TAAAGTCAACT
evm.TU.scaffold_507.35	WRKY51	WRKY	MA1298.1	WRKY29	GCM domain factors	WRKY	evm.TU.scaffold_1028.190	CNGC15C	Chr17	313465393	313465403	+	16.0606	2.62e-06	0.0625	TAAAGTCAACT
evm.TU.scaffold_61.185	WRKY72A	WRKY	MA1298.1	WRKY29	GCM domain factors	WRKY	evm.TU.scaffold_1028.190	CNGC15C	Chr17	313465393	313465403	+	16.0606	2.62e-06	0.0625	TAAAGTCAACT
evm.TU.scaffold_611.105	WRKY4	WRKY	MA1298.1	WRKY29	GCM domain factors	WRKY	evm.TU.scaffold_1028.190	CNGC15C	Chr17	313465393	313465403	+	16.0606	2.62e-06	0.0625	TAAAGTCAACT
evm.TU.scaffold_811.89	WRKY69	WRKY	MA1298.1	WRKY29	GCM domain factors	WRKY	evm.TU.scaffold_1028.190	CNGC15C	Chr17	313465393	313465403	+	16.0606	2.62e-06	0.0625	TAAAGTCAACT
evm.TU.scaffold_10665.44	WRKY51	WRKY	MA1306.1	WRKY11	GCM domain factors	WRKY	evm.TU.scaffold_2891.82	CPK9	Chr13	54217169	54217182	-	16	2.64e-06	0.0771	CATGTTGACTTTTT
evm.TU.scaffold_12333.48	WRKY4	WRKY	MA1306.1	WRKY11	GCM domain factors	WRKY	evm.TU.scaffold_2891.82	CPK9	Chr13	54217169	54217182	-	16	2.64e-06	0.0771	CATGTTGACTTTTT
evm.TU.scaffold_1240.85	WRKY4	WRKY	MA1306.1	WRKY11	GCM domain factors	WRKY	evm.TU.scaffold_2891.82	CPK9	Chr13	54217169	54217182	-	16	2.64e-06	0.0771	CATGTTGACTTTTT
evm.TU.scaffold_1315.59	WRKY41	WRKY	MA1306.1	WRKY11	GCM domain factors	WRKY	evm.TU.scaffold_2891.82	CPK9	Chr13	54217169	54217182	-	16	2.64e-06	0.0771	CATGTTGACTTTTT
evm.TU.scaffold_1317.151	WRKY41	WRKY	MA1306.1	WRKY11	GCM domain factors	WRKY	evm.TU.scaffold_2891.82	CPK9	Chr13	54217169	54217182	-	16	2.64e-06	0.0771	CATGTTGACTTTTT
evm.TU.scaffold_1554.314	WRKY41	WRKY	MA1306.1	WRKY11	GCM domain factors	WRKY	evm.TU.scaffold_2891.82	CPK9	Chr13	54217169	54217182	-	16	2.64e-06	0.0771	CATGTTGACTTTTT
evm.TU.scaffold_1817.237	WRKY72A	WRKY	MA1306.1	WRKY11	GCM domain factors	WRKY	evm.TU.scaffold_2891.82	CPK9	Chr13	54217169	54217182	-	16	2.64e-06	0.0771	CATGTTGACTTTTT
evm.TU.scaffold_285.552	WRKY51	WRKY	MA1306.1	WRKY11	GCM domain factors	WRKY	evm.TU.scaffold_2891.82	CPK9	Chr13	54217169	54217182	-	16	2.64e-06	0.0771	CATGTTGACTTTTT
evm.TU.scaffold_507.35	WRKY51	WRKY	MA1306.1	WRKY11	GCM domain factors	WRKY	evm.TU.scaffold_2891.82	CPK9	Chr13	54217169	54217182	-	16	2.64e-06	0.0771	CATGTTGACTTTTT
evm.TU.scaffold_61.185	WRKY72A	WRKY	MA1306.1	WRKY11	GCM domain factors	WRKY	evm.TU.scaffold_2891.82	CPK9	Chr13	54217169	54217182	-	16	2.64e-06	0.0771	CATGTTGACTTTTT
evm.TU.scaffold_611.105	WRKY4	WRKY	MA1306.1	WRKY11	GCM domain factors	WRKY	evm.TU.scaffold_2891.82	CPK9	Chr13	54217169	54217182	-	16	2.64e-06	0.0771	CATGTTGACTTTTT
evm.TU.scaffold_811.89	WRKY69	WRKY	MA1306.1	WRKY11	GCM domain factors	WRKY	evm.TU.scaffold_2891.82	CPK9	Chr13	54217169	54217182	-	16	2.64e-06	0.0771	CATGTTGACTTTTT
evm.TU.scaffold_10665.44	WRKY51	WRKY	MA1306.1	WRKY11	GCM domain factors	WRKY	evm.TU.scaffold_875.90	CPK9	Chr15	53174895	53174908	-	16	2.64e-06	0.0771	CATGTTGACTTTTT
evm.TU.scaffold_12333.48	WRKY4	WRKY	MA1306.1	WRKY11	GCM domain factors	WRKY	evm.TU.scaffold_875.90	CPK9	Chr15	53174895	53174908	-	16	2.64e-06	0.0771	CATGTTGACTTTTT
evm.TU.scaffold_1240.85	WRKY4	WRKY	MA1306.1	WRKY11	GCM domain factors	WRKY	evm.TU.scaffold_875.90	CPK9	Chr15	53174895	53174908	-	16	2.64e-06	0.0771	CATGTTGACTTTTT
evm.TU.scaffold_1315.59	WRKY41	WRKY	MA1306.1	WRKY11	GCM domain factors	WRKY	evm.TU.scaffold_875.90	CPK9	Chr15	53174895	53174908	-	16	2.64e-06	0.0771	CATGTTGACTTTTT
evm.TU.scaffold_1317.151	WRKY41	WRKY	MA1306.1	WRKY11	GCM domain factors	WRKY	evm.TU.scaffold_875.90	CPK9	Chr15	53174895	53174908	-	16	2.64e-06	0.0771	CATGTTGACTTTTT
evm.TU.scaffold_1554.314	WRKY41	WRKY	MA1306.1	WRKY11	GCM domain factors	WRKY	evm.TU.scaffold_875.90	CPK9	Chr15	53174895	53174908	-	16	2.64e-06	0.0771	CATGTTGACTTTTT
evm.TU.scaffold_1817.237	WRKY72A	WRKY	MA1306.1	WRKY11	GCM domain factors	WRKY	evm.TU.scaffold_875.90	CPK9	Chr15	53174895	53174908	-	16	2.64e-06	0.0771	CATGTTGACTTTTT
evm.TU.scaffold_285.552	WRKY51	WRKY	MA1306.1	WRKY11	GCM domain factors	WRKY	evm.TU.scaffold_875.90	CPK9	Chr15	53174895	53174908	-	16	2.64e-06	0.0771	CATGTTGACTTTTT
evm.TU.scaffold_507.35	WRKY51	WRKY	MA1306.1	WRKY11	GCM domain factors	WRKY	evm.TU.scaffold_875.90	CPK9	Chr15	53174895	53174908	-	16	2.64e-06	0.0771	CATGTTGACTTTTT
evm.TU.scaffold_61.185	WRKY72A	WRKY	MA1306.1	WRKY11	GCM domain factors	WRKY	evm.TU.scaffold_875.90	CPK9	Chr15	53174895	53174908	-	16	2.64e-06	0.0771	CATGTTGACTTTTT
evm.TU.scaffold_611.105	WRKY4	WRKY	MA1306.1	WRKY11	GCM domain factors	WRKY	evm.TU.scaffold_875.90	CPK9	Chr15	53174895	53174908	-	16	2.64e-06	0.0771	CATGTTGACTTTTT
evm.TU.scaffold_811.89	WRKY69	WRKY	MA1306.1	WRKY11	GCM domain factors	WRKY	evm.TU.scaffold_875.90	CPK9	Chr15	53174895	53174908	-	16	2.64e-06	0.0771	CATGTTGACTTTTT
evm.TU.scaffold_10665.44	WRKY51	WRKY	MA1306.1	WRKY11	GCM domain factors	WRKY	evm.TU.scaffold_490.149	CPK9	Chr14	48850325	48850338	-	16	2.64e-06	0.0771	CATGTTGACTTTTT
evm.TU.scaffold_12333.48	WRKY4	WRKY	MA1306.1	WRKY11	GCM domain factors	WRKY	evm.TU.scaffold_490.149	CPK9	Chr14	48850325	48850338	-	16	2.64e-06	0.0771	CATGTTGACTTTTT
evm.TU.scaffold_1240.85	WRKY4	WRKY	MA1306.1	WRKY11	GCM domain factors	WRKY	evm.TU.scaffold_490.149	CPK9	Chr14	48850325	48850338	-	16	2.64e-06	0.0771	CATGTTGACTTTTT
evm.TU.scaffold_1315.59	WRKY41	WRKY	MA1306.1	WRKY11	GCM domain factors	WRKY	evm.TU.scaffold_490.149	CPK9	Chr14	48850325	48850338	-	16	2.64e-06	0.0771	CATGTTGACTTTTT
evm.TU.scaffold_1317.151	WRKY41	WRKY	MA1306.1	WRKY11	GCM domain factors	WRKY	evm.TU.scaffold_490.149	CPK9	Chr14	48850325	48850338	-	16	2.64e-06	0.0771	CATGTTGACTTTTT
evm.TU.scaffold_1554.314	WRKY41	WRKY	MA1306.1	WRKY11	GCM domain factors	WRKY	evm.TU.scaffold_490.149	CPK9	Chr14	48850325	48850338	-	16	2.64e-06	0.0771	CATGTTGACTTTTT
evm.TU.scaffold_1817.237	WRKY72A	WRKY	MA1306.1	WRKY11	GCM domain factors	WRKY	evm.TU.scaffold_490.149	CPK9	Chr14	48850325	48850338	-	16	2.64e-06	0.0771	CATGTTGACTTTTT
evm.TU.scaffold_285.552	WRKY51	WRKY	MA1306.1	WRKY11	GCM domain factors	WRKY	evm.TU.scaffold_490.149	CPK9	Chr14	48850325	48850338	-	16	2.64e-06	0.0771	CATGTTGACTTTTT
evm.TU.scaffold_507.35	WRKY51	WRKY	MA1306.1	WRKY11	GCM domain factors	WRKY	evm.TU.scaffold_490.149	CPK9	Chr14	48850325	48850338	-	16	2.64e-06	0.0771	CATGTTGACTTTTT
evm.TU.scaffold_61.185	WRKY72A	WRKY	MA1306.1	WRKY11	GCM domain factors	WRKY	evm.TU.scaffold_490.149	CPK9	Chr14	48850325	48850338	-	16	2.64e-06	0.0771	CATGTTGACTTTTT
evm.TU.scaffold_611.105	WRKY4	WRKY	MA1306.1	WRKY11	GCM domain factors	WRKY	evm.TU.scaffold_490.149	CPK9	Chr14	48850325	48850338	-	16	2.64e-06	0.0771	CATGTTGACTTTTT
evm.TU.scaffold_811.89	WRKY69	WRKY	MA1306.1	WRKY11	GCM domain factors	WRKY	evm.TU.scaffold_490.149	CPK9	Chr14	48850325	48850338	-	16	2.64e-06	0.0771	CATGTTGACTTTTT
evm.TU.scaffold_10665.44	WRKY51	WRKY	MA1308.1	WRKY70	GCM domain factors	WRKY	evm.TU.scaffold_1621.172	CPK28	Chr7	148446118	148446130	-	16	2.65e-06	0.136	ATAGTTGACTTTG
evm.TU.scaffold_12333.48	WRKY4	WRKY	MA1308.1	WRKY70	GCM domain factors	WRKY	evm.TU.scaffold_1621.172	CPK28	Chr7	148446118	148446130	-	16	2.65e-06	0.136	ATAGTTGACTTTG
evm.TU.scaffold_1240.85	WRKY4	WRKY	MA1308.1	WRKY70	GCM domain factors	WRKY	evm.TU.scaffold_1621.172	CPK28	Chr7	148446118	148446130	-	16	2.65e-06	0.136	ATAGTTGACTTTG
evm.TU.scaffold_1315.59	WRKY41	WRKY	MA1308.1	WRKY70	GCM domain factors	WRKY	evm.TU.scaffold_1621.172	CPK28	Chr7	148446118	148446130	-	16	2.65e-06	0.136	ATAGTTGACTTTG
evm.TU.scaffold_1317.151	WRKY41	WRKY	MA1308.1	WRKY70	GCM domain factors	WRKY	evm.TU.scaffold_1621.172	CPK28	Chr7	148446118	148446130	-	16	2.65e-06	0.136	ATAGTTGACTTTG
evm.TU.scaffold_1554.314	WRKY41	WRKY	MA1308.1	WRKY70	GCM domain factors	WRKY	evm.TU.scaffold_1621.172	CPK28	Chr7	148446118	148446130	-	16	2.65e-06	0.136	ATAGTTGACTTTG
evm.TU.scaffold_1693.344	WRKY70	WRKY	MA1308.1	WRKY70	GCM domain factors	WRKY	evm.TU.scaffold_1621.172	CPK28	Chr7	148446118	148446130	-	16	2.65e-06	0.136	ATAGTTGACTTTG
evm.TU.scaffold_1697.102	WRKY70	WRKY	MA1308.1	WRKY70	GCM domain factors	WRKY	evm.TU.scaffold_1621.172	CPK28	Chr7	148446118	148446130	-	16	2.65e-06	0.136	ATAGTTGACTTTG
evm.TU.scaffold_1817.237	WRKY72A	WRKY	MA1308.1	WRKY70	GCM domain factors	WRKY	evm.TU.scaffold_1621.172	CPK28	Chr7	148446118	148446130	-	16	2.65e-06	0.136	ATAGTTGACTTTG
evm.TU.scaffold_285.552	WRKY51	WRKY	MA1308.1	WRKY70	GCM domain factors	WRKY	evm.TU.scaffold_1621.172	CPK28	Chr7	148446118	148446130	-	16	2.65e-06	0.136	ATAGTTGACTTTG
evm.TU.scaffold_3742.14	WRKY70	WRKY	MA1308.1	WRKY70	GCM domain factors	WRKY	evm.TU.scaffold_1621.172	CPK28	Chr7	148446118	148446130	-	16	2.65e-06	0.136	ATAGTTGACTTTG
evm.TU.scaffold_4782.13	WRKY70	WRKY	MA1308.1	WRKY70	GCM domain factors	WRKY	evm.TU.scaffold_1621.172	CPK28	Chr7	148446118	148446130	-	16	2.65e-06	0.136	ATAGTTGACTTTG
evm.TU.scaffold_507.35	WRKY51	WRKY	MA1308.1	WRKY70	GCM domain factors	WRKY	evm.TU.scaffold_1621.172	CPK28	Chr7	148446118	148446130	-	16	2.65e-06	0.136	ATAGTTGACTTTG
evm.TU.scaffold_61.185	WRKY72A	WRKY	MA1308.1	WRKY70	GCM domain factors	WRKY	evm.TU.scaffold_1621.172	CPK28	Chr7	148446118	148446130	-	16	2.65e-06	0.136	ATAGTTGACTTTG
evm.TU.scaffold_611.105	WRKY4	WRKY	MA1308.1	WRKY70	GCM domain factors	WRKY	evm.TU.scaffold_1621.172	CPK28	Chr7	148446118	148446130	-	16	2.65e-06	0.136	ATAGTTGACTTTG
evm.TU.scaffold_811.89	WRKY69	WRKY	MA1308.1	WRKY70	GCM domain factors	WRKY	evm.TU.scaffold_1621.172	CPK28	Chr7	148446118	148446130	-	16	2.65e-06	0.136	ATAGTTGACTTTG
evm.TU.scaffold_8920.3	WRKY70	WRKY	MA1308.1	WRKY70	GCM domain factors	WRKY	evm.TU.scaffold_1621.172	CPK28	Chr7	148446118	148446130	-	16	2.65e-06	0.136	ATAGTTGACTTTG
evm.TU.scaffold_asm3_new.1508	WRKY70	WRKY	MA1308.1	WRKY70	GCM domain factors	WRKY	evm.TU.scaffold_1621.172	CPK28	Chr7	148446118	148446130	-	16	2.65e-06	0.136	ATAGTTGACTTTG
evm.TU.scaffold_10665.44	WRKY51	WRKY	MA1081.2	WRKY25	GCM domain factors	WRKY	evm.TU.scaffold_2387.126	At4g27190	Chr24	260614643	260614658	+	15.4516	2.72e-06	0.122	TAACAAGTCAACGGTT
evm.TU.scaffold_12333.48	WRKY4	WRKY	MA1081.2	WRKY25	GCM domain factors	WRKY	evm.TU.scaffold_2387.126	At4g27190	Chr24	260614643	260614658	+	15.4516	2.72e-06	0.122	TAACAAGTCAACGGTT
evm.TU.scaffold_1240.85	WRKY4	WRKY	MA1081.2	WRKY25	GCM domain factors	WRKY	evm.TU.scaffold_2387.126	At4g27190	Chr24	260614643	260614658	+	15.4516	2.72e-06	0.122	TAACAAGTCAACGGTT
evm.TU.scaffold_1315.59	WRKY41	WRKY	MA1081.2	WRKY25	GCM domain factors	WRKY	evm.TU.scaffold_2387.126	At4g27190	Chr24	260614643	260614658	+	15.4516	2.72e-06	0.122	TAACAAGTCAACGGTT
evm.TU.scaffold_1317.151	WRKY41	WRKY	MA1081.2	WRKY25	GCM domain factors	WRKY	evm.TU.scaffold_2387.126	At4g27190	Chr24	260614643	260614658	+	15.4516	2.72e-06	0.122	TAACAAGTCAACGGTT
evm.TU.scaffold_1554.314	WRKY41	WRKY	MA1081.2	WRKY25	GCM domain factors	WRKY	evm.TU.scaffold_2387.126	At4g27190	Chr24	260614643	260614658	+	15.4516	2.72e-06	0.122	TAACAAGTCAACGGTT
evm.TU.scaffold_1817.237	WRKY72A	WRKY	MA1081.2	WRKY25	GCM domain factors	WRKY	evm.TU.scaffold_2387.126	At4g27190	Chr24	260614643	260614658	+	15.4516	2.72e-06	0.122	TAACAAGTCAACGGTT
evm.TU.scaffold_285.552	WRKY51	WRKY	MA1081.2	WRKY25	GCM domain factors	WRKY	evm.TU.scaffold_2387.126	At4g27190	Chr24	260614643	260614658	+	15.4516	2.72e-06	0.122	TAACAAGTCAACGGTT
evm.TU.scaffold_507.35	WRKY51	WRKY	MA1081.2	WRKY25	GCM domain factors	WRKY	evm.TU.scaffold_2387.126	At4g27190	Chr24	260614643	260614658	+	15.4516	2.72e-06	0.122	TAACAAGTCAACGGTT
evm.TU.scaffold_61.185	WRKY72A	WRKY	MA1081.2	WRKY25	GCM domain factors	WRKY	evm.TU.scaffold_2387.126	At4g27190	Chr24	260614643	260614658	+	15.4516	2.72e-06	0.122	TAACAAGTCAACGGTT
evm.TU.scaffold_611.105	WRKY4	WRKY	MA1081.2	WRKY25	GCM domain factors	WRKY	evm.TU.scaffold_2387.126	At4g27190	Chr24	260614643	260614658	+	15.4516	2.72e-06	0.122	TAACAAGTCAACGGTT
evm.TU.scaffold_811.89	WRKY69	WRKY	MA1081.2	WRKY25	GCM domain factors	WRKY	evm.TU.scaffold_2387.126	At4g27190	Chr24	260614643	260614658	+	15.4516	2.72e-06	0.122	TAACAAGTCAACGGTT
evm.TU.scaffold_10665.44	WRKY51	WRKY	MA1087.2	WRKY45	GCM domain factors	WRKY	evm.TU.scaffold_1621.172	CPK28	Chr7	148446116	148446130	+	16.0222	2.74e-06	0.0332	TCCAAAGTCAACTAT
evm.TU.scaffold_12333.48	WRKY4	WRKY	MA1087.2	WRKY45	GCM domain factors	WRKY	evm.TU.scaffold_1621.172	CPK28	Chr7	148446116	148446130	+	16.0222	2.74e-06	0.0332	TCCAAAGTCAACTAT
evm.TU.scaffold_1240.85	WRKY4	WRKY	MA1087.2	WRKY45	GCM domain factors	WRKY	evm.TU.scaffold_1621.172	CPK28	Chr7	148446116	148446130	+	16.0222	2.74e-06	0.0332	TCCAAAGTCAACTAT
evm.TU.scaffold_1315.59	WRKY41	WRKY	MA1087.2	WRKY45	GCM domain factors	WRKY	evm.TU.scaffold_1621.172	CPK28	Chr7	148446116	148446130	+	16.0222	2.74e-06	0.0332	TCCAAAGTCAACTAT
evm.TU.scaffold_1317.151	WRKY41	WRKY	MA1087.2	WRKY45	GCM domain factors	WRKY	evm.TU.scaffold_1621.172	CPK28	Chr7	148446116	148446130	+	16.0222	2.74e-06	0.0332	TCCAAAGTCAACTAT
evm.TU.scaffold_1554.314	WRKY41	WRKY	MA1087.2	WRKY45	GCM domain factors	WRKY	evm.TU.scaffold_1621.172	CPK28	Chr7	148446116	148446130	+	16.0222	2.74e-06	0.0332	TCCAAAGTCAACTAT
evm.TU.scaffold_1817.237	WRKY72A	WRKY	MA1087.2	WRKY45	GCM domain factors	WRKY	evm.TU.scaffold_1621.172	CPK28	Chr7	148446116	148446130	+	16.0222	2.74e-06	0.0332	TCCAAAGTCAACTAT
evm.TU.scaffold_285.552	WRKY51	WRKY	MA1087.2	WRKY45	GCM domain factors	WRKY	evm.TU.scaffold_1621.172	CPK28	Chr7	148446116	148446130	+	16.0222	2.74e-06	0.0332	TCCAAAGTCAACTAT
evm.TU.scaffold_507.35	WRKY51	WRKY	MA1087.2	WRKY45	GCM domain factors	WRKY	evm.TU.scaffold_1621.172	CPK28	Chr7	148446116	148446130	+	16.0222	2.74e-06	0.0332	TCCAAAGTCAACTAT
evm.TU.scaffold_61.185	WRKY72A	WRKY	MA1087.2	WRKY45	GCM domain factors	WRKY	evm.TU.scaffold_1621.172	CPK28	Chr7	148446116	148446130	+	16.0222	2.74e-06	0.0332	TCCAAAGTCAACTAT
evm.TU.scaffold_611.105	WRKY4	WRKY	MA1087.2	WRKY45	GCM domain factors	WRKY	evm.TU.scaffold_1621.172	CPK28	Chr7	148446116	148446130	+	16.0222	2.74e-06	0.0332	TCCAAAGTCAACTAT
evm.TU.scaffold_811.89	WRKY69	WRKY	MA1087.2	WRKY45	GCM domain factors	WRKY	evm.TU.scaffold_1621.172	CPK28	Chr7	148446116	148446130	+	16.0222	2.74e-06	0.0332	TCCAAAGTCAACTAT
evm.TU.scaffold_10665.44	WRKY51	WRKY	MA1300.1	WRKY6	GCM domain factors	WRKY	evm.TU.scaffold_1621.172	CPK28	Chr7	148446110	148446128	-	15.8592	2.79e-06	0.0646	AGTTGACTTTGGAATTCAA
evm.TU.scaffold_12333.48	WRKY4	WRKY	MA1300.1	WRKY6	GCM domain factors	WRKY	evm.TU.scaffold_1621.172	CPK28	Chr7	148446110	148446128	-	15.8592	2.79e-06	0.0646	AGTTGACTTTGGAATTCAA
evm.TU.scaffold_1237.25	WRKY6	WRKY	MA1300.1	WRKY6	GCM domain factors	WRKY	evm.TU.scaffold_1621.172	CPK28	Chr7	148446110	148446128	-	15.8592	2.79e-06	0.0646	AGTTGACTTTGGAATTCAA
evm.TU.scaffold_1240.85	WRKY4	WRKY	MA1300.1	WRKY6	GCM domain factors	WRKY	evm.TU.scaffold_1621.172	CPK28	Chr7	148446110	148446128	-	15.8592	2.79e-06	0.0646	AGTTGACTTTGGAATTCAA
evm.TU.scaffold_1298.48	WRKY6	WRKY	MA1300.1	WRKY6	GCM domain factors	WRKY	evm.TU.scaffold_1621.172	CPK28	Chr7	148446110	148446128	-	15.8592	2.79e-06	0.0646	AGTTGACTTTGGAATTCAA
evm.TU.scaffold_1315.59	WRKY41	WRKY	MA1300.1	WRKY6	GCM domain factors	WRKY	evm.TU.scaffold_1621.172	CPK28	Chr7	148446110	148446128	-	15.8592	2.79e-06	0.0646	AGTTGACTTTGGAATTCAA
evm.TU.scaffold_1317.151	WRKY41	WRKY	MA1300.1	WRKY6	GCM domain factors	WRKY	evm.TU.scaffold_1621.172	CPK28	Chr7	148446110	148446128	-	15.8592	2.79e-06	0.0646	AGTTGACTTTGGAATTCAA
evm.TU.scaffold_1403.116	WRKY6	WRKY	MA1300.1	WRKY6	GCM domain factors	WRKY	evm.TU.scaffold_1621.172	CPK28	Chr7	148446110	148446128	-	15.8592	2.79e-06	0.0646	AGTTGACTTTGGAATTCAA
evm.TU.scaffold_1554.314	WRKY41	WRKY	MA1300.1	WRKY6	GCM domain factors	WRKY	evm.TU.scaffold_1621.172	CPK28	Chr7	148446110	148446128	-	15.8592	2.79e-06	0.0646	AGTTGACTTTGGAATTCAA
evm.TU.scaffold_1817.237	WRKY72A	WRKY	MA1300.1	WRKY6	GCM domain factors	WRKY	evm.TU.scaffold_1621.172	CPK28	Chr7	148446110	148446128	-	15.8592	2.79e-06	0.0646	AGTTGACTTTGGAATTCAA
evm.TU.scaffold_285.552	WRKY51	WRKY	MA1300.1	WRKY6	GCM domain factors	WRKY	evm.TU.scaffold_1621.172	CPK28	Chr7	148446110	148446128	-	15.8592	2.79e-06	0.0646	AGTTGACTTTGGAATTCAA
evm.TU.scaffold_320.197	WRKY6	WRKY	MA1300.1	WRKY6	GCM domain factors	WRKY	evm.TU.scaffold_1621.172	CPK28	Chr7	148446110	148446128	-	15.8592	2.79e-06	0.0646	AGTTGACTTTGGAATTCAA
evm.TU.scaffold_3615.56	WRKY6	WRKY	MA1300.1	WRKY6	GCM domain factors	WRKY	evm.TU.scaffold_1621.172	CPK28	Chr7	148446110	148446128	-	15.8592	2.79e-06	0.0646	AGTTGACTTTGGAATTCAA
evm.TU.scaffold_4488.44	WRKY6	WRKY	MA1300.1	WRKY6	GCM domain factors	WRKY	evm.TU.scaffold_1621.172	CPK28	Chr7	148446110	148446128	-	15.8592	2.79e-06	0.0646	AGTTGACTTTGGAATTCAA
evm.TU.scaffold_507.35	WRKY51	WRKY	MA1300.1	WRKY6	GCM domain factors	WRKY	evm.TU.scaffold_1621.172	CPK28	Chr7	148446110	148446128	-	15.8592	2.79e-06	0.0646	AGTTGACTTTGGAATTCAA
evm.TU.scaffold_61.185	WRKY72A	WRKY	MA1300.1	WRKY6	GCM domain factors	WRKY	evm.TU.scaffold_1621.172	CPK28	Chr7	148446110	148446128	-	15.8592	2.79e-06	0.0646	AGTTGACTTTGGAATTCAA
evm.TU.scaffold_611.105	WRKY4	WRKY	MA1300.1	WRKY6	GCM domain factors	WRKY	evm.TU.scaffold_1621.172	CPK28	Chr7	148446110	148446128	-	15.8592	2.79e-06	0.0646	AGTTGACTTTGGAATTCAA
evm.TU.scaffold_811.89	WRKY69	WRKY	MA1300.1	WRKY6	GCM domain factors	WRKY	evm.TU.scaffold_1621.172	CPK28	Chr7	148446110	148446128	-	15.8592	2.79e-06	0.0646	AGTTGACTTTGGAATTCAA
evm.TU.scaffold_10592.42	WRKY22	WRKY	MA1303.1	WRKY22	GCM domain factors	WRKY	evm.TU.scaffold_1688.343	CPK32	Chr14	203353268	203353280	+	16	2.82e-06	0.0697	AATAGTCAACTTT
evm.TU.scaffold_10665.44	WRKY51	WRKY	MA1303.1	WRKY22	GCM domain factors	WRKY	evm.TU.scaffold_1688.343	CPK32	Chr14	203353268	203353280	+	16	2.82e-06	0.0697	AATAGTCAACTTT
evm.TU.scaffold_12333.48	WRKY4	WRKY	MA1303.1	WRKY22	GCM domain factors	WRKY	evm.TU.scaffold_1688.343	CPK32	Chr14	203353268	203353280	+	16	2.82e-06	0.0697	AATAGTCAACTTT
evm.TU.scaffold_1240.85	WRKY4	WRKY	MA1303.1	WRKY22	GCM domain factors	WRKY	evm.TU.scaffold_1688.343	CPK32	Chr14	203353268	203353280	+	16	2.82e-06	0.0697	AATAGTCAACTTT
evm.TU.scaffold_1315.59	WRKY41	WRKY	MA1303.1	WRKY22	GCM domain factors	WRKY	evm.TU.scaffold_1688.343	CPK32	Chr14	203353268	203353280	+	16	2.82e-06	0.0697	AATAGTCAACTTT
evm.TU.scaffold_1317.151	WRKY41	WRKY	MA1303.1	WRKY22	GCM domain factors	WRKY	evm.TU.scaffold_1688.343	CPK32	Chr14	203353268	203353280	+	16	2.82e-06	0.0697	AATAGTCAACTTT
evm.TU.scaffold_1554.314	WRKY41	WRKY	MA1303.1	WRKY22	GCM domain factors	WRKY	evm.TU.scaffold_1688.343	CPK32	Chr14	203353268	203353280	+	16	2.82e-06	0.0697	AATAGTCAACTTT
evm.TU.scaffold_1817.237	WRKY72A	WRKY	MA1303.1	WRKY22	GCM domain factors	WRKY	evm.TU.scaffold_1688.343	CPK32	Chr14	203353268	203353280	+	16	2.82e-06	0.0697	AATAGTCAACTTT
evm.TU.scaffold_285.552	WRKY51	WRKY	MA1303.1	WRKY22	GCM domain factors	WRKY	evm.TU.scaffold_1688.343	CPK32	Chr14	203353268	203353280	+	16	2.82e-06	0.0697	AATAGTCAACTTT
evm.TU.scaffold_500.33	WRKY22	WRKY	MA1303.1	WRKY22	GCM domain factors	WRKY	evm.TU.scaffold_1688.343	CPK32	Chr14	203353268	203353280	+	16	2.82e-06	0.0697	AATAGTCAACTTT
evm.TU.scaffold_507.35	WRKY51	WRKY	MA1303.1	WRKY22	GCM domain factors	WRKY	evm.TU.scaffold_1688.343	CPK32	Chr14	203353268	203353280	+	16	2.82e-06	0.0697	AATAGTCAACTTT
evm.TU.scaffold_61.185	WRKY72A	WRKY	MA1303.1	WRKY22	GCM domain factors	WRKY	evm.TU.scaffold_1688.343	CPK32	Chr14	203353268	203353280	+	16	2.82e-06	0.0697	AATAGTCAACTTT
evm.TU.scaffold_611.105	WRKY4	WRKY	MA1303.1	WRKY22	GCM domain factors	WRKY	evm.TU.scaffold_1688.343	CPK32	Chr14	203353268	203353280	+	16	2.82e-06	0.0697	AATAGTCAACTTT
evm.TU.scaffold_811.89	WRKY69	WRKY	MA1303.1	WRKY22	GCM domain factors	WRKY	evm.TU.scaffold_1688.343	CPK32	Chr14	203353268	203353280	+	16	2.82e-06	0.0697	AATAGTCAACTTT
evm.TU.scaffold_10665.44	WRKY51	WRKY	MA1300.1	WRKY6	GCM domain factors	WRKY	evm.TU.scaffold_2891.82	CPK9	Chr13	54217162	54217180	-	15.8451	2.83e-06	0.0646	TGTTGACTTTTTAAGAGTC
evm.TU.scaffold_12333.48	WRKY4	WRKY	MA1300.1	WRKY6	GCM domain factors	WRKY	evm.TU.scaffold_2891.82	CPK9	Chr13	54217162	54217180	-	15.8451	2.83e-06	0.0646	TGTTGACTTTTTAAGAGTC
evm.TU.scaffold_1237.25	WRKY6	WRKY	MA1300.1	WRKY6	GCM domain factors	WRKY	evm.TU.scaffold_2891.82	CPK9	Chr13	54217162	54217180	-	15.8451	2.83e-06	0.0646	TGTTGACTTTTTAAGAGTC
evm.TU.scaffold_1240.85	WRKY4	WRKY	MA1300.1	WRKY6	GCM domain factors	WRKY	evm.TU.scaffold_2891.82	CPK9	Chr13	54217162	54217180	-	15.8451	2.83e-06	0.0646	TGTTGACTTTTTAAGAGTC
evm.TU.scaffold_1298.48	WRKY6	WRKY	MA1300.1	WRKY6	GCM domain factors	WRKY	evm.TU.scaffold_2891.82	CPK9	Chr13	54217162	54217180	-	15.8451	2.83e-06	0.0646	TGTTGACTTTTTAAGAGTC
evm.TU.scaffold_1315.59	WRKY41	WRKY	MA1300.1	WRKY6	GCM domain factors	WRKY	evm.TU.scaffold_2891.82	CPK9	Chr13	54217162	54217180	-	15.8451	2.83e-06	0.0646	TGTTGACTTTTTAAGAGTC
evm.TU.scaffold_1317.151	WRKY41	WRKY	MA1300.1	WRKY6	GCM domain factors	WRKY	evm.TU.scaffold_2891.82	CPK9	Chr13	54217162	54217180	-	15.8451	2.83e-06	0.0646	TGTTGACTTTTTAAGAGTC
evm.TU.scaffold_1403.116	WRKY6	WRKY	MA1300.1	WRKY6	GCM domain factors	WRKY	evm.TU.scaffold_2891.82	CPK9	Chr13	54217162	54217180	-	15.8451	2.83e-06	0.0646	TGTTGACTTTTTAAGAGTC
evm.TU.scaffold_1554.314	WRKY41	WRKY	MA1300.1	WRKY6	GCM domain factors	WRKY	evm.TU.scaffold_2891.82	CPK9	Chr13	54217162	54217180	-	15.8451	2.83e-06	0.0646	TGTTGACTTTTTAAGAGTC
evm.TU.scaffold_1817.237	WRKY72A	WRKY	MA1300.1	WRKY6	GCM domain factors	WRKY	evm.TU.scaffold_2891.82	CPK9	Chr13	54217162	54217180	-	15.8451	2.83e-06	0.0646	TGTTGACTTTTTAAGAGTC
evm.TU.scaffold_285.552	WRKY51	WRKY	MA1300.1	WRKY6	GCM domain factors	WRKY	evm.TU.scaffold_2891.82	CPK9	Chr13	54217162	54217180	-	15.8451	2.83e-06	0.0646	TGTTGACTTTTTAAGAGTC
evm.TU.scaffold_320.197	WRKY6	WRKY	MA1300.1	WRKY6	GCM domain factors	WRKY	evm.TU.scaffold_2891.82	CPK9	Chr13	54217162	54217180	-	15.8451	2.83e-06	0.0646	TGTTGACTTTTTAAGAGTC
evm.TU.scaffold_3615.56	WRKY6	WRKY	MA1300.1	WRKY6	GCM domain factors	WRKY	evm.TU.scaffold_2891.82	CPK9	Chr13	54217162	54217180	-	15.8451	2.83e-06	0.0646	TGTTGACTTTTTAAGAGTC
evm.TU.scaffold_4488.44	WRKY6	WRKY	MA1300.1	WRKY6	GCM domain factors	WRKY	evm.TU.scaffold_2891.82	CPK9	Chr13	54217162	54217180	-	15.8451	2.83e-06	0.0646	TGTTGACTTTTTAAGAGTC
evm.TU.scaffold_507.35	WRKY51	WRKY	MA1300.1	WRKY6	GCM domain factors	WRKY	evm.TU.scaffold_2891.82	CPK9	Chr13	54217162	54217180	-	15.8451	2.83e-06	0.0646	TGTTGACTTTTTAAGAGTC
evm.TU.scaffold_61.185	WRKY72A	WRKY	MA1300.1	WRKY6	GCM domain factors	WRKY	evm.TU.scaffold_2891.82	CPK9	Chr13	54217162	54217180	-	15.8451	2.83e-06	0.0646	TGTTGACTTTTTAAGAGTC
evm.TU.scaffold_611.105	WRKY4	WRKY	MA1300.1	WRKY6	GCM domain factors	WRKY	evm.TU.scaffold_2891.82	CPK9	Chr13	54217162	54217180	-	15.8451	2.83e-06	0.0646	TGTTGACTTTTTAAGAGTC
evm.TU.scaffold_811.89	WRKY69	WRKY	MA1300.1	WRKY6	GCM domain factors	WRKY	evm.TU.scaffold_2891.82	CPK9	Chr13	54217162	54217180	-	15.8451	2.83e-06	0.0646	TGTTGACTTTTTAAGAGTC
evm.TU.scaffold_10665.44	WRKY51	WRKY	MA1300.1	WRKY6	GCM domain factors	WRKY	evm.TU.scaffold_490.149	CPK9	Chr14	48850318	48850336	-	15.8451	2.83e-06	0.0646	TGTTGACTTTTTAAGAGTC
evm.TU.scaffold_12333.48	WRKY4	WRKY	MA1300.1	WRKY6	GCM domain factors	WRKY	evm.TU.scaffold_490.149	CPK9	Chr14	48850318	48850336	-	15.8451	2.83e-06	0.0646	TGTTGACTTTTTAAGAGTC
evm.TU.scaffold_1237.25	WRKY6	WRKY	MA1300.1	WRKY6	GCM domain factors	WRKY	evm.TU.scaffold_490.149	CPK9	Chr14	48850318	48850336	-	15.8451	2.83e-06	0.0646	TGTTGACTTTTTAAGAGTC
evm.TU.scaffold_1240.85	WRKY4	WRKY	MA1300.1	WRKY6	GCM domain factors	WRKY	evm.TU.scaffold_490.149	CPK9	Chr14	48850318	48850336	-	15.8451	2.83e-06	0.0646	TGTTGACTTTTTAAGAGTC
evm.TU.scaffold_1298.48	WRKY6	WRKY	MA1300.1	WRKY6	GCM domain factors	WRKY	evm.TU.scaffold_490.149	CPK9	Chr14	48850318	48850336	-	15.8451	2.83e-06	0.0646	TGTTGACTTTTTAAGAGTC
evm.TU.scaffold_1315.59	WRKY41	WRKY	MA1300.1	WRKY6	GCM domain factors	WRKY	evm.TU.scaffold_490.149	CPK9	Chr14	48850318	48850336	-	15.8451	2.83e-06	0.0646	TGTTGACTTTTTAAGAGTC
evm.TU.scaffold_1317.151	WRKY41	WRKY	MA1300.1	WRKY6	GCM domain factors	WRKY	evm.TU.scaffold_490.149	CPK9	Chr14	48850318	48850336	-	15.8451	2.83e-06	0.0646	TGTTGACTTTTTAAGAGTC
evm.TU.scaffold_1403.116	WRKY6	WRKY	MA1300.1	WRKY6	GCM domain factors	WRKY	evm.TU.scaffold_490.149	CPK9	Chr14	48850318	48850336	-	15.8451	2.83e-06	0.0646	TGTTGACTTTTTAAGAGTC
evm.TU.scaffold_1554.314	WRKY41	WRKY	MA1300.1	WRKY6	GCM domain factors	WRKY	evm.TU.scaffold_490.149	CPK9	Chr14	48850318	48850336	-	15.8451	2.83e-06	0.0646	TGTTGACTTTTTAAGAGTC
evm.TU.scaffold_1817.237	WRKY72A	WRKY	MA1300.1	WRKY6	GCM domain factors	WRKY	evm.TU.scaffold_490.149	CPK9	Chr14	48850318	48850336	-	15.8451	2.83e-06	0.0646	TGTTGACTTTTTAAGAGTC
evm.TU.scaffold_285.552	WRKY51	WRKY	MA1300.1	WRKY6	GCM domain factors	WRKY	evm.TU.scaffold_490.149	CPK9	Chr14	48850318	48850336	-	15.8451	2.83e-06	0.0646	TGTTGACTTTTTAAGAGTC
evm.TU.scaffold_320.197	WRKY6	WRKY	MA1300.1	WRKY6	GCM domain factors	WRKY	evm.TU.scaffold_490.149	CPK9	Chr14	48850318	48850336	-	15.8451	2.83e-06	0.0646	TGTTGACTTTTTAAGAGTC
evm.TU.scaffold_3615.56	WRKY6	WRKY	MA1300.1	WRKY6	GCM domain factors	WRKY	evm.TU.scaffold_490.149	CPK9	Chr14	48850318	48850336	-	15.8451	2.83e-06	0.0646	TGTTGACTTTTTAAGAGTC
evm.TU.scaffold_4488.44	WRKY6	WRKY	MA1300.1	WRKY6	GCM domain factors	WRKY	evm.TU.scaffold_490.149	CPK9	Chr14	48850318	48850336	-	15.8451	2.83e-06	0.0646	TGTTGACTTTTTAAGAGTC
evm.TU.scaffold_507.35	WRKY51	WRKY	MA1300.1	WRKY6	GCM domain factors	WRKY	evm.TU.scaffold_490.149	CPK9	Chr14	48850318	48850336	-	15.8451	2.83e-06	0.0646	TGTTGACTTTTTAAGAGTC
evm.TU.scaffold_61.185	WRKY72A	WRKY	MA1300.1	WRKY6	GCM domain factors	WRKY	evm.TU.scaffold_490.149	CPK9	Chr14	48850318	48850336	-	15.8451	2.83e-06	0.0646	TGTTGACTTTTTAAGAGTC
evm.TU.scaffold_611.105	WRKY4	WRKY	MA1300.1	WRKY6	GCM domain factors	WRKY	evm.TU.scaffold_490.149	CPK9	Chr14	48850318	48850336	-	15.8451	2.83e-06	0.0646	TGTTGACTTTTTAAGAGTC
evm.TU.scaffold_811.89	WRKY69	WRKY	MA1300.1	WRKY6	GCM domain factors	WRKY	evm.TU.scaffold_490.149	CPK9	Chr14	48850318	48850336	-	15.8451	2.83e-06	0.0646	TGTTGACTTTTTAAGAGTC
evm.TU.scaffold_10665.44	WRKY51	WRKY	MA1300.1	WRKY6	GCM domain factors	WRKY	evm.TU.scaffold_875.90	CPK9	Chr15	53174888	53174906	-	15.8451	2.83e-06	0.0646	TGTTGACTTTTTAAGAGTC
evm.TU.scaffold_12333.48	WRKY4	WRKY	MA1300.1	WRKY6	GCM domain factors	WRKY	evm.TU.scaffold_875.90	CPK9	Chr15	53174888	53174906	-	15.8451	2.83e-06	0.0646	TGTTGACTTTTTAAGAGTC
evm.TU.scaffold_1237.25	WRKY6	WRKY	MA1300.1	WRKY6	GCM domain factors	WRKY	evm.TU.scaffold_875.90	CPK9	Chr15	53174888	53174906	-	15.8451	2.83e-06	0.0646	TGTTGACTTTTTAAGAGTC
evm.TU.scaffold_1240.85	WRKY4	WRKY	MA1300.1	WRKY6	GCM domain factors	WRKY	evm.TU.scaffold_875.90	CPK9	Chr15	53174888	53174906	-	15.8451	2.83e-06	0.0646	TGTTGACTTTTTAAGAGTC
evm.TU.scaffold_1298.48	WRKY6	WRKY	MA1300.1	WRKY6	GCM domain factors	WRKY	evm.TU.scaffold_875.90	CPK9	Chr15	53174888	53174906	-	15.8451	2.83e-06	0.0646	TGTTGACTTTTTAAGAGTC
evm.TU.scaffold_1315.59	WRKY41	WRKY	MA1300.1	WRKY6	GCM domain factors	WRKY	evm.TU.scaffold_875.90	CPK9	Chr15	53174888	53174906	-	15.8451	2.83e-06	0.0646	TGTTGACTTTTTAAGAGTC
evm.TU.scaffold_1317.151	WRKY41	WRKY	MA1300.1	WRKY6	GCM domain factors	WRKY	evm.TU.scaffold_875.90	CPK9	Chr15	53174888	53174906	-	15.8451	2.83e-06	0.0646	TGTTGACTTTTTAAGAGTC
evm.TU.scaffold_1403.116	WRKY6	WRKY	MA1300.1	WRKY6	GCM domain factors	WRKY	evm.TU.scaffold_875.90	CPK9	Chr15	53174888	53174906	-	15.8451	2.83e-06	0.0646	TGTTGACTTTTTAAGAGTC
evm.TU.scaffold_1554.314	WRKY41	WRKY	MA1300.1	WRKY6	GCM domain factors	WRKY	evm.TU.scaffold_875.90	CPK9	Chr15	53174888	53174906	-	15.8451	2.83e-06	0.0646	TGTTGACTTTTTAAGAGTC
evm.TU.scaffold_1817.237	WRKY72A	WRKY	MA1300.1	WRKY6	GCM domain factors	WRKY	evm.TU.scaffold_875.90	CPK9	Chr15	53174888	53174906	-	15.8451	2.83e-06	0.0646	TGTTGACTTTTTAAGAGTC
evm.TU.scaffold_285.552	WRKY51	WRKY	MA1300.1	WRKY6	GCM domain factors	WRKY	evm.TU.scaffold_875.90	CPK9	Chr15	53174888	53174906	-	15.8451	2.83e-06	0.0646	TGTTGACTTTTTAAGAGTC
evm.TU.scaffold_320.197	WRKY6	WRKY	MA1300.1	WRKY6	GCM domain factors	WRKY	evm.TU.scaffold_875.90	CPK9	Chr15	53174888	53174906	-	15.8451	2.83e-06	0.0646	TGTTGACTTTTTAAGAGTC
evm.TU.scaffold_3615.56	WRKY6	WRKY	MA1300.1	WRKY6	GCM domain factors	WRKY	evm.TU.scaffold_875.90	CPK9	Chr15	53174888	53174906	-	15.8451	2.83e-06	0.0646	TGTTGACTTTTTAAGAGTC
evm.TU.scaffold_4488.44	WRKY6	WRKY	MA1300.1	WRKY6	GCM domain factors	WRKY	evm.TU.scaffold_875.90	CPK9	Chr15	53174888	53174906	-	15.8451	2.83e-06	0.0646	TGTTGACTTTTTAAGAGTC
evm.TU.scaffold_507.35	WRKY51	WRKY	MA1300.1	WRKY6	GCM domain factors	WRKY	evm.TU.scaffold_875.90	CPK9	Chr15	53174888	53174906	-	15.8451	2.83e-06	0.0646	TGTTGACTTTTTAAGAGTC
evm.TU.scaffold_61.185	WRKY72A	WRKY	MA1300.1	WRKY6	GCM domain factors	WRKY	evm.TU.scaffold_875.90	CPK9	Chr15	53174888	53174906	-	15.8451	2.83e-06	0.0646	TGTTGACTTTTTAAGAGTC
evm.TU.scaffold_611.105	WRKY4	WRKY	MA1300.1	WRKY6	GCM domain factors	WRKY	evm.TU.scaffold_875.90	CPK9	Chr15	53174888	53174906	-	15.8451	2.83e-06	0.0646	TGTTGACTTTTTAAGAGTC
evm.TU.scaffold_811.89	WRKY69	WRKY	MA1300.1	WRKY6	GCM domain factors	WRKY	evm.TU.scaffold_875.90	CPK9	Chr15	53174888	53174906	-	15.8451	2.83e-06	0.0646	TGTTGACTTTTTAAGAGTC
evm.TU.scaffold_10665.44	WRKY51	WRKY	MA1087.2	WRKY45	GCM domain factors	WRKY	evm.TU.scaffold_717.21	CML38	Chr25	121521265	121521279	-	15.9778	2.83e-06	0.0332	ATAAAAGTCAATACA
evm.TU.scaffold_12333.48	WRKY4	WRKY	MA1087.2	WRKY45	GCM domain factors	WRKY	evm.TU.scaffold_717.21	CML38	Chr25	121521265	121521279	-	15.9778	2.83e-06	0.0332	ATAAAAGTCAATACA
evm.TU.scaffold_1240.85	WRKY4	WRKY	MA1087.2	WRKY45	GCM domain factors	WRKY	evm.TU.scaffold_717.21	CML38	Chr25	121521265	121521279	-	15.9778	2.83e-06	0.0332	ATAAAAGTCAATACA
evm.TU.scaffold_1315.59	WRKY41	WRKY	MA1087.2	WRKY45	GCM domain factors	WRKY	evm.TU.scaffold_717.21	CML38	Chr25	121521265	121521279	-	15.9778	2.83e-06	0.0332	ATAAAAGTCAATACA
evm.TU.scaffold_1317.151	WRKY41	WRKY	MA1087.2	WRKY45	GCM domain factors	WRKY	evm.TU.scaffold_717.21	CML38	Chr25	121521265	121521279	-	15.9778	2.83e-06	0.0332	ATAAAAGTCAATACA
evm.TU.scaffold_1554.314	WRKY41	WRKY	MA1087.2	WRKY45	GCM domain factors	WRKY	evm.TU.scaffold_717.21	CML38	Chr25	121521265	121521279	-	15.9778	2.83e-06	0.0332	ATAAAAGTCAATACA
evm.TU.scaffold_1817.237	WRKY72A	WRKY	MA1087.2	WRKY45	GCM domain factors	WRKY	evm.TU.scaffold_717.21	CML38	Chr25	121521265	121521279	-	15.9778	2.83e-06	0.0332	ATAAAAGTCAATACA
evm.TU.scaffold_285.552	WRKY51	WRKY	MA1087.2	WRKY45	GCM domain factors	WRKY	evm.TU.scaffold_717.21	CML38	Chr25	121521265	121521279	-	15.9778	2.83e-06	0.0332	ATAAAAGTCAATACA
evm.TU.scaffold_507.35	WRKY51	WRKY	MA1087.2	WRKY45	GCM domain factors	WRKY	evm.TU.scaffold_717.21	CML38	Chr25	121521265	121521279	-	15.9778	2.83e-06	0.0332	ATAAAAGTCAATACA
evm.TU.scaffold_61.185	WRKY72A	WRKY	MA1087.2	WRKY45	GCM domain factors	WRKY	evm.TU.scaffold_717.21	CML38	Chr25	121521265	121521279	-	15.9778	2.83e-06	0.0332	ATAAAAGTCAATACA
evm.TU.scaffold_611.105	WRKY4	WRKY	MA1087.2	WRKY45	GCM domain factors	WRKY	evm.TU.scaffold_717.21	CML38	Chr25	121521265	121521279	-	15.9778	2.83e-06	0.0332	ATAAAAGTCAATACA
evm.TU.scaffold_811.89	WRKY69	WRKY	MA1087.2	WRKY45	GCM domain factors	WRKY	evm.TU.scaffold_717.21	CML38	Chr25	121521265	121521279	-	15.9778	2.83e-06	0.0332	ATAAAAGTCAATACA
evm.TU.scaffold_10665.44	WRKY51	WRKY	MA1087.2	WRKY45	GCM domain factors	WRKY	evm.TU.scaffold_1561.133	CML38	Chr27	99734706	99734720	+	15.9778	2.83e-06	0.0332	ATAAAAGTCAATACA
evm.TU.scaffold_12333.48	WRKY4	WRKY	MA1087.2	WRKY45	GCM domain factors	WRKY	evm.TU.scaffold_1561.133	CML38	Chr27	99734706	99734720	+	15.9778	2.83e-06	0.0332	ATAAAAGTCAATACA
evm.TU.scaffold_1240.85	WRKY4	WRKY	MA1087.2	WRKY45	GCM domain factors	WRKY	evm.TU.scaffold_1561.133	CML38	Chr27	99734706	99734720	+	15.9778	2.83e-06	0.0332	ATAAAAGTCAATACA
evm.TU.scaffold_1315.59	WRKY41	WRKY	MA1087.2	WRKY45	GCM domain factors	WRKY	evm.TU.scaffold_1561.133	CML38	Chr27	99734706	99734720	+	15.9778	2.83e-06	0.0332	ATAAAAGTCAATACA
evm.TU.scaffold_1317.151	WRKY41	WRKY	MA1087.2	WRKY45	GCM domain factors	WRKY	evm.TU.scaffold_1561.133	CML38	Chr27	99734706	99734720	+	15.9778	2.83e-06	0.0332	ATAAAAGTCAATACA
evm.TU.scaffold_1554.314	WRKY41	WRKY	MA1087.2	WRKY45	GCM domain factors	WRKY	evm.TU.scaffold_1561.133	CML38	Chr27	99734706	99734720	+	15.9778	2.83e-06	0.0332	ATAAAAGTCAATACA
evm.TU.scaffold_1817.237	WRKY72A	WRKY	MA1087.2	WRKY45	GCM domain factors	WRKY	evm.TU.scaffold_1561.133	CML38	Chr27	99734706	99734720	+	15.9778	2.83e-06	0.0332	ATAAAAGTCAATACA
evm.TU.scaffold_285.552	WRKY51	WRKY	MA1087.2	WRKY45	GCM domain factors	WRKY	evm.TU.scaffold_1561.133	CML38	Chr27	99734706	99734720	+	15.9778	2.83e-06	0.0332	ATAAAAGTCAATACA
evm.TU.scaffold_507.35	WRKY51	WRKY	MA1087.2	WRKY45	GCM domain factors	WRKY	evm.TU.scaffold_1561.133	CML38	Chr27	99734706	99734720	+	15.9778	2.83e-06	0.0332	ATAAAAGTCAATACA
evm.TU.scaffold_61.185	WRKY72A	WRKY	MA1087.2	WRKY45	GCM domain factors	WRKY	evm.TU.scaffold_1561.133	CML38	Chr27	99734706	99734720	+	15.9778	2.83e-06	0.0332	ATAAAAGTCAATACA
evm.TU.scaffold_611.105	WRKY4	WRKY	MA1087.2	WRKY45	GCM domain factors	WRKY	evm.TU.scaffold_1561.133	CML38	Chr27	99734706	99734720	+	15.9778	2.83e-06	0.0332	ATAAAAGTCAATACA
evm.TU.scaffold_811.89	WRKY69	WRKY	MA1087.2	WRKY45	GCM domain factors	WRKY	evm.TU.scaffold_1561.133	CML38	Chr27	99734706	99734720	+	15.9778	2.83e-06	0.0332	ATAAAAGTCAATACA
evm.TU.scaffold_10665.44	WRKY51	WRKY	MA1307.1	WRKY31	GCM domain factors	WRKY	evm.TU.scaffold_1561.133	CML38	Chr27	99734555	99734573	-	15.831	2.84e-06	0.0844	GTCTAAGTATTGGTCAACG
evm.TU.scaffold_12333.48	WRKY4	WRKY	MA1307.1	WRKY31	GCM domain factors	WRKY	evm.TU.scaffold_1561.133	CML38	Chr27	99734555	99734573	-	15.831	2.84e-06	0.0844	GTCTAAGTATTGGTCAACG
evm.TU.scaffold_1240.85	WRKY4	WRKY	MA1307.1	WRKY31	GCM domain factors	WRKY	evm.TU.scaffold_1561.133	CML38	Chr27	99734555	99734573	-	15.831	2.84e-06	0.0844	GTCTAAGTATTGGTCAACG
evm.TU.scaffold_1315.59	WRKY41	WRKY	MA1307.1	WRKY31	GCM domain factors	WRKY	evm.TU.scaffold_1561.133	CML38	Chr27	99734555	99734573	-	15.831	2.84e-06	0.0844	GTCTAAGTATTGGTCAACG
evm.TU.scaffold_1317.151	WRKY41	WRKY	MA1307.1	WRKY31	GCM domain factors	WRKY	evm.TU.scaffold_1561.133	CML38	Chr27	99734555	99734573	-	15.831	2.84e-06	0.0844	GTCTAAGTATTGGTCAACG
evm.TU.scaffold_1554.314	WRKY41	WRKY	MA1307.1	WRKY31	GCM domain factors	WRKY	evm.TU.scaffold_1561.133	CML38	Chr27	99734555	99734573	-	15.831	2.84e-06	0.0844	GTCTAAGTATTGGTCAACG
evm.TU.scaffold_1817.237	WRKY72A	WRKY	MA1307.1	WRKY31	GCM domain factors	WRKY	evm.TU.scaffold_1561.133	CML38	Chr27	99734555	99734573	-	15.831	2.84e-06	0.0844	GTCTAAGTATTGGTCAACG
evm.TU.scaffold_285.552	WRKY51	WRKY	MA1307.1	WRKY31	GCM domain factors	WRKY	evm.TU.scaffold_1561.133	CML38	Chr27	99734555	99734573	-	15.831	2.84e-06	0.0844	GTCTAAGTATTGGTCAACG
evm.TU.scaffold_507.35	WRKY51	WRKY	MA1307.1	WRKY31	GCM domain factors	WRKY	evm.TU.scaffold_1561.133	CML38	Chr27	99734555	99734573	-	15.831	2.84e-06	0.0844	GTCTAAGTATTGGTCAACG
evm.TU.scaffold_61.185	WRKY72A	WRKY	MA1307.1	WRKY31	GCM domain factors	WRKY	evm.TU.scaffold_1561.133	CML38	Chr27	99734555	99734573	-	15.831	2.84e-06	0.0844	GTCTAAGTATTGGTCAACG
evm.TU.scaffold_611.105	WRKY4	WRKY	MA1307.1	WRKY31	GCM domain factors	WRKY	evm.TU.scaffold_1561.133	CML38	Chr27	99734555	99734573	-	15.831	2.84e-06	0.0844	GTCTAAGTATTGGTCAACG
evm.TU.scaffold_811.89	WRKY69	WRKY	MA1307.1	WRKY31	GCM domain factors	WRKY	evm.TU.scaffold_1561.133	CML38	Chr27	99734555	99734573	-	15.831	2.84e-06	0.0844	GTCTAAGTATTGGTCAACG
evm.TU.scaffold_1015.16	WRKY21	WRKY	MA1079.2	WRKY21	GCM domain factors	WRKY	evm.TU.scaffold_1688.343	CPK32	Chr14	203353265	203353284	+	15.7606	2.85e-06	0.0436	AATAATAGTCAACTTTCAAA
evm.TU.scaffold_10665.44	WRKY51	WRKY	MA1079.2	WRKY21	GCM domain factors	WRKY	evm.TU.scaffold_1688.343	CPK32	Chr14	203353265	203353284	+	15.7606	2.85e-06	0.0436	AATAATAGTCAACTTTCAAA
evm.TU.scaffold_12333.48	WRKY4	WRKY	MA1079.2	WRKY21	GCM domain factors	WRKY	evm.TU.scaffold_1688.343	CPK32	Chr14	203353265	203353284	+	15.7606	2.85e-06	0.0436	AATAATAGTCAACTTTCAAA
evm.TU.scaffold_1240.85	WRKY4	WRKY	MA1079.2	WRKY21	GCM domain factors	WRKY	evm.TU.scaffold_1688.343	CPK32	Chr14	203353265	203353284	+	15.7606	2.85e-06	0.0436	AATAATAGTCAACTTTCAAA
evm.TU.scaffold_1315.59	WRKY41	WRKY	MA1079.2	WRKY21	GCM domain factors	WRKY	evm.TU.scaffold_1688.343	CPK32	Chr14	203353265	203353284	+	15.7606	2.85e-06	0.0436	AATAATAGTCAACTTTCAAA
evm.TU.scaffold_1317.151	WRKY41	WRKY	MA1079.2	WRKY21	GCM domain factors	WRKY	evm.TU.scaffold_1688.343	CPK32	Chr14	203353265	203353284	+	15.7606	2.85e-06	0.0436	AATAATAGTCAACTTTCAAA
evm.TU.scaffold_1554.314	WRKY41	WRKY	MA1079.2	WRKY21	GCM domain factors	WRKY	evm.TU.scaffold_1688.343	CPK32	Chr14	203353265	203353284	+	15.7606	2.85e-06	0.0436	AATAATAGTCAACTTTCAAA
evm.TU.scaffold_1817.237	WRKY72A	WRKY	MA1079.2	WRKY21	GCM domain factors	WRKY	evm.TU.scaffold_1688.343	CPK32	Chr14	203353265	203353284	+	15.7606	2.85e-06	0.0436	AATAATAGTCAACTTTCAAA
evm.TU.scaffold_285.552	WRKY51	WRKY	MA1079.2	WRKY21	GCM domain factors	WRKY	evm.TU.scaffold_1688.343	CPK32	Chr14	203353265	203353284	+	15.7606	2.85e-06	0.0436	AATAATAGTCAACTTTCAAA
evm.TU.scaffold_507.35	WRKY51	WRKY	MA1079.2	WRKY21	GCM domain factors	WRKY	evm.TU.scaffold_1688.343	CPK32	Chr14	203353265	203353284	+	15.7606	2.85e-06	0.0436	AATAATAGTCAACTTTCAAA
evm.TU.scaffold_61.185	WRKY72A	WRKY	MA1079.2	WRKY21	GCM domain factors	WRKY	evm.TU.scaffold_1688.343	CPK32	Chr14	203353265	203353284	+	15.7606	2.85e-06	0.0436	AATAATAGTCAACTTTCAAA
evm.TU.scaffold_611.105	WRKY4	WRKY	MA1079.2	WRKY21	GCM domain factors	WRKY	evm.TU.scaffold_1688.343	CPK32	Chr14	203353265	203353284	+	15.7606	2.85e-06	0.0436	AATAATAGTCAACTTTCAAA
evm.TU.scaffold_62.16	WRKY21	WRKY	MA1079.2	WRKY21	GCM domain factors	WRKY	evm.TU.scaffold_1688.343	CPK32	Chr14	203353265	203353284	+	15.7606	2.85e-06	0.0436	AATAATAGTCAACTTTCAAA
evm.TU.scaffold_811.89	WRKY69	WRKY	MA1079.2	WRKY21	GCM domain factors	WRKY	evm.TU.scaffold_1688.343	CPK32	Chr14	203353265	203353284	+	15.7606	2.85e-06	0.0436	AATAATAGTCAACTTTCAAA
evm.TU.scaffold_10665.44	WRKY51	WRKY	MA1085.2	WRKY40	GCM domain factors	WRKY	evm.TU.scaffold_839.263	RBOHC	Chr22	35687324	35687333	-	13.8028	2.86e-06	0.0358	TAAGTCAAAA
evm.TU.scaffold_12333.48	WRKY4	WRKY	MA1085.2	WRKY40	GCM domain factors	WRKY	evm.TU.scaffold_839.263	RBOHC	Chr22	35687324	35687333	-	13.8028	2.86e-06	0.0358	TAAGTCAAAA
evm.TU.scaffold_1240.85	WRKY4	WRKY	MA1085.2	WRKY40	GCM domain factors	WRKY	evm.TU.scaffold_839.263	RBOHC	Chr22	35687324	35687333	-	13.8028	2.86e-06	0.0358	TAAGTCAAAA
evm.TU.scaffold_1315.59	WRKY41	WRKY	MA1085.2	WRKY40	GCM domain factors	WRKY	evm.TU.scaffold_839.263	RBOHC	Chr22	35687324	35687333	-	13.8028	2.86e-06	0.0358	TAAGTCAAAA
evm.TU.scaffold_1317.151	WRKY41	WRKY	MA1085.2	WRKY40	GCM domain factors	WRKY	evm.TU.scaffold_839.263	RBOHC	Chr22	35687324	35687333	-	13.8028	2.86e-06	0.0358	TAAGTCAAAA
evm.TU.scaffold_1419.78	WRKY40	WRKY	MA1085.2	WRKY40	GCM domain factors	WRKY	evm.TU.scaffold_839.263	RBOHC	Chr22	35687324	35687333	-	13.8028	2.86e-06	0.0358	TAAGTCAAAA
evm.TU.scaffold_1554.314	WRKY41	WRKY	MA1085.2	WRKY40	GCM domain factors	WRKY	evm.TU.scaffold_839.263	RBOHC	Chr22	35687324	35687333	-	13.8028	2.86e-06	0.0358	TAAGTCAAAA
evm.TU.scaffold_1817.237	WRKY72A	WRKY	MA1085.2	WRKY40	GCM domain factors	WRKY	evm.TU.scaffold_839.263	RBOHC	Chr22	35687324	35687333	-	13.8028	2.86e-06	0.0358	TAAGTCAAAA
evm.TU.scaffold_285.552	WRKY51	WRKY	MA1085.2	WRKY40	GCM domain factors	WRKY	evm.TU.scaffold_839.263	RBOHC	Chr22	35687324	35687333	-	13.8028	2.86e-06	0.0358	TAAGTCAAAA
evm.TU.scaffold_507.35	WRKY51	WRKY	MA1085.2	WRKY40	GCM domain factors	WRKY	evm.TU.scaffold_839.263	RBOHC	Chr22	35687324	35687333	-	13.8028	2.86e-06	0.0358	TAAGTCAAAA
evm.TU.scaffold_61.185	WRKY72A	WRKY	MA1085.2	WRKY40	GCM domain factors	WRKY	evm.TU.scaffold_839.263	RBOHC	Chr22	35687324	35687333	-	13.8028	2.86e-06	0.0358	TAAGTCAAAA
evm.TU.scaffold_611.105	WRKY4	WRKY	MA1085.2	WRKY40	GCM domain factors	WRKY	evm.TU.scaffold_839.263	RBOHC	Chr22	35687324	35687333	-	13.8028	2.86e-06	0.0358	TAAGTCAAAA
evm.TU.scaffold_811.89	WRKY69	WRKY	MA1085.2	WRKY40	GCM domain factors	WRKY	evm.TU.scaffold_839.263	RBOHC	Chr22	35687324	35687333	-	13.8028	2.86e-06	0.0358	TAAGTCAAAA
evm.TU.scaffold_881.132	WRKY40	WRKY	MA1085.2	WRKY40	GCM domain factors	WRKY	evm.TU.scaffold_839.263	RBOHC	Chr22	35687324	35687333	-	13.8028	2.86e-06	0.0358	TAAGTCAAAA
evm.TU.scaffold_10665.44	WRKY51	WRKY	MA1085.2	WRKY40	GCM domain factors	WRKY	evm.TU.scaffold_737.324	KCS12	Chr1	213100321	213100330	+	13.8028	2.86e-06	0.0358	TAAGTCAAAA
evm.TU.scaffold_12333.48	WRKY4	WRKY	MA1085.2	WRKY40	GCM domain factors	WRKY	evm.TU.scaffold_737.324	KCS12	Chr1	213100321	213100330	+	13.8028	2.86e-06	0.0358	TAAGTCAAAA
evm.TU.scaffold_1240.85	WRKY4	WRKY	MA1085.2	WRKY40	GCM domain factors	WRKY	evm.TU.scaffold_737.324	KCS12	Chr1	213100321	213100330	+	13.8028	2.86e-06	0.0358	TAAGTCAAAA
evm.TU.scaffold_1315.59	WRKY41	WRKY	MA1085.2	WRKY40	GCM domain factors	WRKY	evm.TU.scaffold_737.324	KCS12	Chr1	213100321	213100330	+	13.8028	2.86e-06	0.0358	TAAGTCAAAA
evm.TU.scaffold_1317.151	WRKY41	WRKY	MA1085.2	WRKY40	GCM domain factors	WRKY	evm.TU.scaffold_737.324	KCS12	Chr1	213100321	213100330	+	13.8028	2.86e-06	0.0358	TAAGTCAAAA
evm.TU.scaffold_1419.78	WRKY40	WRKY	MA1085.2	WRKY40	GCM domain factors	WRKY	evm.TU.scaffold_737.324	KCS12	Chr1	213100321	213100330	+	13.8028	2.86e-06	0.0358	TAAGTCAAAA
evm.TU.scaffold_1554.314	WRKY41	WRKY	MA1085.2	WRKY40	GCM domain factors	WRKY	evm.TU.scaffold_737.324	KCS12	Chr1	213100321	213100330	+	13.8028	2.86e-06	0.0358	TAAGTCAAAA
evm.TU.scaffold_1817.237	WRKY72A	WRKY	MA1085.2	WRKY40	GCM domain factors	WRKY	evm.TU.scaffold_737.324	KCS12	Chr1	213100321	213100330	+	13.8028	2.86e-06	0.0358	TAAGTCAAAA
evm.TU.scaffold_285.552	WRKY51	WRKY	MA1085.2	WRKY40	GCM domain factors	WRKY	evm.TU.scaffold_737.324	KCS12	Chr1	213100321	213100330	+	13.8028	2.86e-06	0.0358	TAAGTCAAAA
evm.TU.scaffold_507.35	WRKY51	WRKY	MA1085.2	WRKY40	GCM domain factors	WRKY	evm.TU.scaffold_737.324	KCS12	Chr1	213100321	213100330	+	13.8028	2.86e-06	0.0358	TAAGTCAAAA
evm.TU.scaffold_61.185	WRKY72A	WRKY	MA1085.2	WRKY40	GCM domain factors	WRKY	evm.TU.scaffold_737.324	KCS12	Chr1	213100321	213100330	+	13.8028	2.86e-06	0.0358	TAAGTCAAAA
evm.TU.scaffold_611.105	WRKY4	WRKY	MA1085.2	WRKY40	GCM domain factors	WRKY	evm.TU.scaffold_737.324	KCS12	Chr1	213100321	213100330	+	13.8028	2.86e-06	0.0358	TAAGTCAAAA
evm.TU.scaffold_811.89	WRKY69	WRKY	MA1085.2	WRKY40	GCM domain factors	WRKY	evm.TU.scaffold_737.324	KCS12	Chr1	213100321	213100330	+	13.8028	2.86e-06	0.0358	TAAGTCAAAA
evm.TU.scaffold_881.132	WRKY40	WRKY	MA1085.2	WRKY40	GCM domain factors	WRKY	evm.TU.scaffold_737.324	KCS12	Chr1	213100321	213100330	+	13.8028	2.86e-06	0.0358	TAAGTCAAAA
evm.TU.scaffold_10665.44	WRKY51	WRKY	MA1298.1	WRKY29	GCM domain factors	WRKY	evm.TU.scaffold_6841.46	RBOHC	Chr2	266666405	266666415	-	16	2.86e-06	0.0625	AAAAGTCAAAT
evm.TU.scaffold_12333.48	WRKY4	WRKY	MA1298.1	WRKY29	GCM domain factors	WRKY	evm.TU.scaffold_6841.46	RBOHC	Chr2	266666405	266666415	-	16	2.86e-06	0.0625	AAAAGTCAAAT
evm.TU.scaffold_1240.85	WRKY4	WRKY	MA1298.1	WRKY29	GCM domain factors	WRKY	evm.TU.scaffold_6841.46	RBOHC	Chr2	266666405	266666415	-	16	2.86e-06	0.0625	AAAAGTCAAAT
evm.TU.scaffold_1315.59	WRKY41	WRKY	MA1298.1	WRKY29	GCM domain factors	WRKY	evm.TU.scaffold_6841.46	RBOHC	Chr2	266666405	266666415	-	16	2.86e-06	0.0625	AAAAGTCAAAT
evm.TU.scaffold_1317.151	WRKY41	WRKY	MA1298.1	WRKY29	GCM domain factors	WRKY	evm.TU.scaffold_6841.46	RBOHC	Chr2	266666405	266666415	-	16	2.86e-06	0.0625	AAAAGTCAAAT
evm.TU.scaffold_1554.314	WRKY41	WRKY	MA1298.1	WRKY29	GCM domain factors	WRKY	evm.TU.scaffold_6841.46	RBOHC	Chr2	266666405	266666415	-	16	2.86e-06	0.0625	AAAAGTCAAAT
evm.TU.scaffold_1817.237	WRKY72A	WRKY	MA1298.1	WRKY29	GCM domain factors	WRKY	evm.TU.scaffold_6841.46	RBOHC	Chr2	266666405	266666415	-	16	2.86e-06	0.0625	AAAAGTCAAAT
evm.TU.scaffold_285.552	WRKY51	WRKY	MA1298.1	WRKY29	GCM domain factors	WRKY	evm.TU.scaffold_6841.46	RBOHC	Chr2	266666405	266666415	-	16	2.86e-06	0.0625	AAAAGTCAAAT
evm.TU.scaffold_507.35	WRKY51	WRKY	MA1298.1	WRKY29	GCM domain factors	WRKY	evm.TU.scaffold_6841.46	RBOHC	Chr2	266666405	266666415	-	16	2.86e-06	0.0625	AAAAGTCAAAT
evm.TU.scaffold_61.185	WRKY72A	WRKY	MA1298.1	WRKY29	GCM domain factors	WRKY	evm.TU.scaffold_6841.46	RBOHC	Chr2	266666405	266666415	-	16	2.86e-06	0.0625	AAAAGTCAAAT
evm.TU.scaffold_611.105	WRKY4	WRKY	MA1298.1	WRKY29	GCM domain factors	WRKY	evm.TU.scaffold_6841.46	RBOHC	Chr2	266666405	266666415	-	16	2.86e-06	0.0625	AAAAGTCAAAT
evm.TU.scaffold_811.89	WRKY69	WRKY	MA1298.1	WRKY29	GCM domain factors	WRKY	evm.TU.scaffold_6841.46	RBOHC	Chr2	266666405	266666415	-	16	2.86e-06	0.0625	AAAAGTCAAAT
evm.TU.scaffold_10665.44	WRKY51	WRKY	MA1298.1	WRKY29	GCM domain factors	WRKY	evm.TU.scaffold_1201.175	RBOHC	Chr1	307395085	307395095	-	16	2.86e-06	0.0625	AAAAGTCAAAT
evm.TU.scaffold_12333.48	WRKY4	WRKY	MA1298.1	WRKY29	GCM domain factors	WRKY	evm.TU.scaffold_1201.175	RBOHC	Chr1	307395085	307395095	-	16	2.86e-06	0.0625	AAAAGTCAAAT
evm.TU.scaffold_1240.85	WRKY4	WRKY	MA1298.1	WRKY29	GCM domain factors	WRKY	evm.TU.scaffold_1201.175	RBOHC	Chr1	307395085	307395095	-	16	2.86e-06	0.0625	AAAAGTCAAAT
evm.TU.scaffold_1315.59	WRKY41	WRKY	MA1298.1	WRKY29	GCM domain factors	WRKY	evm.TU.scaffold_1201.175	RBOHC	Chr1	307395085	307395095	-	16	2.86e-06	0.0625	AAAAGTCAAAT
evm.TU.scaffold_1317.151	WRKY41	WRKY	MA1298.1	WRKY29	GCM domain factors	WRKY	evm.TU.scaffold_1201.175	RBOHC	Chr1	307395085	307395095	-	16	2.86e-06	0.0625	AAAAGTCAAAT
evm.TU.scaffold_1554.314	WRKY41	WRKY	MA1298.1	WRKY29	GCM domain factors	WRKY	evm.TU.scaffold_1201.175	RBOHC	Chr1	307395085	307395095	-	16	2.86e-06	0.0625	AAAAGTCAAAT
evm.TU.scaffold_1817.237	WRKY72A	WRKY	MA1298.1	WRKY29	GCM domain factors	WRKY	evm.TU.scaffold_1201.175	RBOHC	Chr1	307395085	307395095	-	16	2.86e-06	0.0625	AAAAGTCAAAT
[truncated: 39,124 more rows]
